# Supplementary material for: In silico performance of a targeted enriched metagenomics approach to infer Mycoplasma bovis strains in milk
Source: Front Vet Sci. 2026 Mar 18;13:1770245. doi: 10.3389/fvets.2026.1770245 (PMC13041548; doi:10.3389/fvets.2026.1770245)
Supplement: Supplementary file 2 [file Table_1.xlsx]

## Sheet: Sheet1
isolate number	country	animal	tissue	assemblyaccession	organismscientificname	organismcommonname	organismqualifier	taxonomyid	assemblyname	assemblyaccession1	source	annotation	level	contign50	size	submissiondate	genecount	bioproject	biosample	GSV	MLST	MLST_Legacy
1	USA	NA		000183385.1	Mycoplasmopsis bovis PG45		strain: PG45	289397	ASM18338v1	GCA_000183385.1	GenBank	Annotation submitted by TIGR	Complete Genome	1003404	1003404	2010-11-30	868	PRJNA12525	SAMN02604028	137	12	17
2	China	NA		000219375.1	Mycoplasmopsis bovis Hubei-1		strain: Hubei-1	956483	ASM21937v1	GCA_000219375.1	GenBank	Annotation submitted by Harbin Veterinary Research Institute	Complete Genome	948121	948121	2011-06-27	839	PRJNA62195	SAMN02603302	17	53	26
3	China	Bos taurus	Lung	000270525.1	Mycoplasmopsis bovis HB0801		strain: HB0801	767465	ASM27052v1	GCA_000270525.1	GenBank	Annotation submitted by State Key Laboratory of Agricultural Microbiology(AML)	Complete Genome	991702	991702	2012-06-19	849	PRJNA49159	SAMN02603874	19	52	10
4	China	Bos taurus	Lung	000696015.1	Mycoplasmopsis bovis CQ-W70		strain: CQ-W70	1316930	ASM69601v1	GCA_000696015.1	GenBank	Annotation submitted by ChongQing Animal Disease Prevention and Control Centre	Complete Genome	948516	948516	2014-05-27	816	PRJNA196468	SAMN03081467	17	72	32
5	China	Bos taurus	Joint	001043135.1	Mycoplasmopsis bovis		isolate: pathogen isolation, culture and biochemical identification method, strain: NM 2012	28903	ASM104313v1	GCA_001043135.1	GenBank	NCBI Prokaryotic Genome Annotation Pipeline	Complete Genome	990348	990348	2015-06-30	839	PRJNA282697	SAMN03575868	24	52	10
6	China	Bos taurus	Lung	001611865.1	Mycoplasmopsis bovis		strain: HB0801-P115	28903	ASM161186v1	GCA_001611865.1	GenBank	Annotation submitted by State Key Laboratory of Agricultural Microbiology	Complete Genome	977322	977322	2016-04-06	677	PRJNA237726	SAMN02639473	25	52	10
7	China	Bos taurus	Lung	001611895.1	Mycoplasmopsis bovis		strain: HB0801-P150	28903	ASM161189v1	GCA_001611895.1	GenBank	Annotation submitted by State Key Laboratory of Agricultural Microbiology	Complete Genome	977304	977304	2016-04-06	707	PRJNA237730	SAMN02639476	25	52	10
8	China	Bos taurus	Lung	001611935.1	Mycoplasmopsis bovis		strain: HB0801-P180	28903	ASM161193v1	GCA_001611935.1	GenBank	Annotation submitted by State Key Laboratory of Agricultural Microbiology	Complete Genome	977257	977257	2016-04-06	680	PRJNA237729	SAMN02639475	25	52	10
9	USA	Bos taurus	Nasal	001929505.1	Mycoplasmopsis bovis		isolate: swab isolate 1, strain: 2307MB	28903	ASM192950v1	GCA_001929505.1	GenBank		Scaffold	27877	953454	2017-01-04		PRJNA306895	SAMN04366508	243	15	closest 55, 1 mismatch
10	USA	Bos taurus	Nasal	001929605.1	Mycoplasmopsis bovis		isolate: swab isolate 1, strain: 2497MB	28903	ASM192960v1	GCA_001929605.1	GenBank		Contig	27727	943530	2017-01-04		PRJNA306895	SAMN04366525	249	15	closest 55, 1 mismatch
11	USA	Bos taurus	Nasal	001929825.1	Mycoplasmopsis bovis		isolate: swab isolate 1, strain: 2887MB	28903	ASM192982v1	GCA_001929825.1	GenBank		Contig	27729	946659	2017-01-04		PRJNA306895	SAMN04366546	90	15	closest 55, 1 mismatch
12	USA	Bos taurus	Nasal	001929835.1	Mycoplasmopsis bovis		isolate: swab isolate 1, strain: 2930MB	28903	ASM192983v1	GCA_001929835.1	GenBank		Contig	28032	947379	2017-01-04		PRJNA306895	SAMN04366550	89	15	closest 55, 1 mismatch
13	USA	Bos taurus	Nasal	001929945.1	Mycoplasmopsis bovis		isolate: swab isolate 1, strain: 2133MB	28903	ASM192994v1	GCA_001929945.1	GenBank		Contig	30473	950746	2017-01-04		PRJNA306895	SAMN04366496	78	15	closest 55, 1 mismatch
14	USA	Bos taurus	Nasal	001929955.1	Mycoplasmopsis bovis		isolate: swab isolate 1, strain: 2154MB	28903	ASM192995v1	GCA_001929955.1	GenBank		Contig	30898	943236	2017-01-04		PRJNA306895	SAMN04366497	78	15	closest 55, 1 mismatch
15	USA	Bos taurus	Nasal	001930035.1	Mycoplasmopsis bovis		isolate: swab isolate 1, strain: 2255MB	28903	ASM193003v1	GCA_001930035.1	GenBank		Contig	27834	976786	2017-01-04		PRJNA306895	SAMN04366503	231	15	closest 55, 1 mismatch
16	USA	Bos taurus	Nasal	001930055.1	Mycoplasmopsis bovis		isolate: swab isolate 1, strain: 2223MB	28903	ASM193005v1	GCA_001930055.1	GenBank		Contig	27802	948204	2017-01-04		PRJNA306895	SAMN04366502	82	15	closest 55, 1 mismatch
17	USA	Bos taurus	Nasal	001930145.1	Mycoplasmopsis bovis		isolate: swab isolate 1, strain: 2320MB	28903	ASM193014v1	GCA_001930145.1	GenBank		Contig	27879	939184	2017-01-04		PRJNA306895	SAMN04366511	83	15	closest 55, 1 mismatch
18	USA	Bos taurus	Nasal	001930165.1	Mycoplasmopsis bovis		isolate: swab isolate 1, strain: 2297MB	28903	ASM193016v1	GCA_001930165.1	GenBank		Contig	27728	944405	2017-01-04		PRJNA306895	SAMN04366505	90	15	closest 55, 1 mismatch
19	USA	Bos taurus	Nasal	001930175.1	Mycoplasmopsis bovis		isolate: swab isolate 1, strain: 2335MB	28903	ASM193017v1	GCA_001930175.1	GenBank		Contig	27834	946134	2017-01-04		PRJNA306895	SAMN04366513	90	15	closest 55, 1 mismatch
20	USA	Bos taurus	Nasal	001930225.1	Mycoplasmopsis bovis		isolate: swab isolate 1, strain: 2351MB	28903	ASM193022v1	GCA_001930225.1	GenBank		Contig	26595	924455	2017-01-04		PRJNA306895	SAMN04366515	95	14	51
21	USA	Bos taurus	Nasal	001930245.1	Mycoplasmopsis bovis		isolate: swab isolate 1, strain: 2377MB	28903	ASM193024v1	GCA_001930245.1	GenBank		Contig	27727	937741	2017-01-04		PRJNA306895	SAMN04366516	82	15	closest 55, 1 mismatch
22	USA	Bos taurus	Nasal	001930255.1	Mycoplasmopsis bovis		isolate: swab isolate 1, strain: 2389MB	28903	ASM193025v1	GCA_001930255.1	GenBank		Contig	28397	944815	2017-01-04		PRJNA306895	SAMN04366517	90	15	closest 55, 1 mismatch
23	USA	Bos taurus	Nasal	001930315.1	Mycoplasmopsis bovis		isolate: swab isolate 1, strain: 2403MB	28903	ASM193031v1	GCA_001930315.1	GenBank		Contig	27600	937079	2017-01-04		PRJNA306895	SAMN04366519	90	15	closest 55, 1 mismatch
24	USA	Bos taurus	Nasal	001930395.1	Mycoplasmopsis bovis		isolate: swab isolate 1, strain: 2512MB	28903	ASM193039v1	GCA_001930395.1	GenBank		Contig	22500	927047	2017-01-04		PRJNA306895	SAMN04366527	95	14	closest 51 and 56, 1 mismatch
25	USA	Bos taurus	Nasal	001930535.1	Mycoplasmopsis bovis		isolate: swab isolate 1, strain: 2612MB	28903	ASM193053v1	GCA_001930535.1	GenBank		Contig	27225	936988	2017-01-04		PRJNA306895	SAMN04366536	82	15	closest 55, 1 mismatch
26	USA	Bos taurus	Nasal	001930545.1	Mycoplasmopsis bovis		isolate: swab isolate 1, strain: 2769MB	28903	ASM193054v1	GCA_001930545.1	GenBank		Contig	27729	941540	2017-01-04		PRJNA306895	SAMN04366544	83	15	closest 55, 1 mismatch
27	USA	Bos taurus	Nasal	001930655.1	Mycoplasmopsis bovis		isolate: swab isolate 1, strain: 2969MB	28903	ASM193065v1	GCA_001930655.1	GenBank		Scaffold	22500	916337	2017-01-04		PRJNA306895	SAMN04366553	95	14	closest 51 and 56, 1 mismatch
28	USA	Bos taurus	Nasal	001931315.1	Mycoplasmopsis bovis		isolate: swab isolate 1, strain: 3308MB	28903	ASM193131v1	GCA_001931315.1	GenBank		Contig	28079	959003	2017-01-04		PRJNA306895	SAMN04366568	89	15	closest 55, 1 mismatch
29	China	Bos taurus	Lung	002009275.1	Mycoplasmopsis bovis		strain: 08M	28903	ASM200927v1	GCA_002009275.1	GenBank	NCBI Prokaryotic Genome Annotation Pipeline	Complete Genome	1016753	1016753	2017-03-02	874	PRJNA371385	SAMN06298538	23	52	10
30	China	Bos taurus	Lung	002749575.1	Mycoplasmopsis bovis		strain: Ningxia-1	28903	ASM274957v1	GCA_002749575.1	GenBank	NCBI Prokaryotic Genome Annotation Pipeline	Complete Genome	1033629	1033629	2017-11-03	871	PRJNA383048	SAMN06758738	25	54	134
31	Canada	Bos taurus	Lung	003354265.1	Mycoplasmopsis bovis		strain: MJ2	28903	ASM335426v1	GCA_003354265.1	GenBank	NCBI Prokaryotic Genome Annotation Pipeline	Complete Genome	970516	970516	2018-08-03	844	PRJNA378768	SAMN06842041	126	2	125
32	Canada	Bos taurus	Lung	003354285.1	Mycoplasmopsis bovis		strain: MJ4	28903	ASM335428v1	GCA_003354285.1	GenBank	NCBI Prokaryotic Genome Annotation Pipeline	Complete Genome	1053367	1053367	2018-08-03	897	PRJNA378768	SAMN07152284	49	42	121
33	Canada	Bison bison		003354305.1	Mycoplasmopsis bovis		strain: NADC55	28903	ASM335430v1	GCA_003354305.1	GenBank	NCBI Prokaryotic Genome Annotation Pipeline	Complete Genome	1159440	1159440	2018-08-03	983	PRJNA378768	SAMN06561721	67	74	2
34	Canada	Bison bison	Joint	003354325.1	Mycoplasmopsis bovis		strain: NADC57	28903	ASM335432v1	GCA_003354325.1	GenBank	NCBI Prokaryotic Genome Annotation Pipeline	Complete Genome	978015	978015	2018-08-03	849	PRJNA378768	SAMN06561735	126	2	125
35	Canada	Bison bison	Lung	003354345.1	Mycoplasmopsis bovis		strain: NADC58	28903	ASM335434v1	GCA_003354345.1	GenBank	NCBI Prokaryotic Genome Annotation Pipeline	Complete Genome	1098413	1098413	2018-08-03	936	PRJNA378768	SAMN06841978	69	62	closest 2 and 120, 1 mismatch
36	Canada	Bison bison	Joint	003354365.1	Mycoplasmopsis bovis		strain: NADC67	28903	ASM335436v1	GCA_003354365.1	GenBank	NCBI Prokaryotic Genome Annotation Pipeline	Complete Genome	1113699	1113699	2018-08-03	945	PRJNA378768	SAMN07152214	61	62	closest 2 and 120, 1 mismatch
37	Canada	Bison bison	Lung	003354385.1	Mycoplasmopsis bovis		strain: NADC68	28903	ASM335438v1	GCA_003354385.1	GenBank	NCBI Prokaryotic Genome Annotation Pipeline	Complete Genome	1107634	1107634	2018-08-03	943	PRJNA378768	SAMN07152215	61	62	closest 2 and 120, 1 mismatch
38	Canada	Bison bison	Lung	003354405.1	Mycoplasmopsis bovis		strain: NADC61	28903	ASM335440v1	GCA_003354405.1	GenBank	NCBI Prokaryotic Genome Annotation Pipeline	Complete Genome	1119569	1119569	2018-08-03	952	PRJNA378768	SAMN07152187	62	62	2
39	Canada	Bos taurus	Lung	003354425.1	Mycoplasmopsis bovis		strain: MJ3	28903	ASM335442v1	GCA_003354425.1	GenBank	NCBI Prokaryotic Genome Annotation Pipeline	Complete Genome	1027226	1027226	2018-08-03	878	PRJNA378768	SAMN07152271	35	57	130
40	Canada	Bison bison	Lung	003354445.1	Mycoplasmopsis bovis		strain: NADC18	28903	ASM335444v1	GCA_003354445.1	GenBank	NCBI Prokaryotic Genome Annotation Pipeline	Complete Genome	1119681	1119681	2018-08-03	957	PRJNA378768	SAMN07152056	62	62	2
41	Canada	Bison bison	Lung	003354465.1	Mycoplasmopsis bovis		strain: NADC54	28903	ASM335446v1	GCA_003354465.1	GenBank	NCBI Prokaryotic Genome Annotation Pipeline	Complete Genome	1143450	1143450	2018-08-03	972	PRJNA378768	SAMN06841955	68	74	2
42	Canada	Bison bison	Lung	003354485.1	Mycoplasmopsis bovis		strain: NADC56	28903	ASM335448v1	GCA_003354485.1	GenBank	NCBI Prokaryotic Genome Annotation Pipeline	Complete Genome	1085052	1085052	2018-08-03	927	PRJNA378768	SAMN06561734	69	74	closest 2 and 120, 1 mismatch
43	Canada	Bison bison	Joint	003354505.1	Mycoplasmopsis bovis		strain: NADC62	28903	ASM335450v1	GCA_003354505.1	GenBank	NCBI Prokaryotic Genome Annotation Pipeline	Complete Genome	1157131	1157131	2018-08-03	994	PRJNA378768	SAMN07152213	67	62	2
44	Canada	Bison bison	Pericardium	003354525.1	Mycoplasmopsis bovis		strain: NADC70	28903	ASM335452v1	GCA_003354525.1	GenBank	NCBI Prokaryotic Genome Annotation Pipeline	Complete Genome	1103068	1103068	2018-08-03	945	PRJNA378768	SAMN07152228	68	62	2
45	China	Bos taurus		004751945.1	Mycoplasmopsis bovis		strain: HS-130614	28903	ASM475194v1	GCA_004751945.1	GenBank	NCBI Prokaryotic Genome Annotation Pipeline	Scaffold	30305	907428	2019-04-09	810	PRJNA325231	SAMN05225528	31	52	10
46	China	Bos taurus	Lung	004792535.1	Mycoplasmopsis bovis		strain: 16M	28903	ASM479253v1	GCA_004792535.1	GenBank	NCBI Prokaryotic Genome Annotation Pipeline	Complete Genome	1019748	1019748	2019-04-14	885	PRJNA530626	SAMN11321363	19	52	10
47	Ethiopia	caprine		005061465.1	Mycoplasmopsis bovis 8790		strain: 8790	1188242	ASM506146v1	GCA_005061465.1	GenBank	Annotation submitted by EVOLMYCO	Contig	221988	905797	2019-05-02	771	PRJNA164781	SAMN03451905	227	88	180
48	France	Bos taurus		005061475.1	Mycoplasmopsis bovis 1067		strain: 1067	1188237	ASM506147v1	GCA_005061475.1	GenBank	Annotation submitted by EVOLMYCO	Contig	28821	907171	2019-05-02	765	PRJNA164755	SAMN03452322	296	13	171
49	China	Bos taurus		006542455.1	Mycoplasmopsis bovis		strain: XZ-2	28903	ASM654245v1	GCA_006542455.1	GenBank	NCBI Prokaryotic Genome Annotation Pipeline	Scaffold	30415	907156	2019-07-02	803	PRJNA323536	SAMN05180809	31	52	10
50	China	Bos taurus		006542465.1	Mycoplasmopsis bovis		strain: EZ-3	28903	ASM654246v1	GCA_006542465.1	GenBank	NCBI Prokaryotic Genome Annotation Pipeline	Contig	29343	901203	2019-07-02	804	PRJNA323542	SAMN05180906	219	52	10
51	China	Bos taurus		006542475.1	Mycoplasmopsis bovis		strain: SZ-0527	28903	ASM654247v1	GCA_006542475.1	GenBank	NCBI Prokaryotic Genome Annotation Pipeline	Contig	29343	907341	2019-07-02	809	PRJNA323543	SAMN05180928	37	87	10
52	China	Bos taurus	Lung	006658585.1	Mycoplasmopsis bovis		strain: YL	28903	ASM665858v1	GCA_006658585.1	GenBank	NCBI Prokaryotic Genome Annotation Pipeline	Contig	27903	908219	2019-07-05	816	PRJNA321823	SAMN05004547	207	52	10
53	China	NA	Lung	006658645.1	Mycoplasmopsis bovis		strain: YL2086	28903	ASM665864v1	GCA_006658645.1	GenBank	NCBI Prokaryotic Genome Annotation Pipeline	Scaffold	30416	905899	2019-07-05	812	PRJNA323382	SAMN05178482	200	52	10
54	China	Bos taurus		006658685.1	Mycoplasmopsis bovis		strain: JXXY	28903	ASM665868v1	GCA_006658685.1	GenBank	NCBI Prokaryotic Genome Annotation Pipeline	Scaffold	30184	908509	2019-07-05	812	PRJNA323531	SAMN05180683	196	52	10
55	China	Bos taurus		006658695.1	Mycoplasmopsis bovis		strain: KF	28903	ASM665869v1	GCA_006658695.1	GenBank	NCBI Prokaryotic Genome Annotation Pipeline	Contig	30768	907410	2019-07-05	809	PRJNA323534	SAMN05180684	57	52	10
56	China	Bos taurus		006658725.1	Mycoplasmopsis bovis		strain: LJ1225	28903	ASM665872v1	GCA_006658725.1	GenBank	NCBI Prokaryotic Genome Annotation Pipeline	Scaffold	30781	906020	2019-07-05	809	PRJNA323535	SAMN05180806	57	52	10
57	China	Bos taurus		006658735.1	Mycoplasmopsis bovis		strain: SY	28903	ASM665873v1	GCA_006658735.1	GenBank	NCBI Prokaryotic Genome Annotation Pipeline	Scaffold	30184	906996	2019-07-05	814	PRJNA323572	SAMN05181446	38	52	10
58	China	Bos taurus		006658745.1	Mycoplasmopsis bovis		strain: F150niu	28903	ASM665874v1	GCA_006658745.1	GenBank	NCBI Prokaryotic Genome Annotation Pipeline	Scaffold	30617	896838	2019-07-05	796	PRJNA323564	SAMN05181254	26	52	10
59	China	Bos taurus		006658785.1	Mycoplasmopsis bovis		strain: DYrengong	28903	ASM665878v1	GCA_006658785.1	GenBank	NCBI Prokaryotic Genome Annotation Pipeline	Contig	37415	903902	2019-07-05	805	PRJNA323573	SAMN05181447	56	52	10
60	China	Bos taurus		006658795.1	Mycoplasmopsis bovis		strain: TY120615	28903	ASM665879v1	GCA_006658795.1	GenBank	NCBI Prokaryotic Genome Annotation Pipeline	Contig	31361	902839	2019-07-05	811	PRJNA324400	SAMN05201752	34	52	10
61	China	Bos taurus		006658825.1	Mycoplasmopsis bovis		strain: 1834	28903	ASM665882v1	GCA_006658825.1	GenBank	NCBI Prokaryotic Genome Annotation Pipeline	Scaffold	30184	902714	2019-07-05	809	PRJNA324405	SAMN05202021	221	52	10
62	China	Bos taurus		006658845.1	Mycoplasmopsis bovis		strain: JS1075	28903	ASM665884v1	GCA_006658845.1	GenBank	NCBI Prokaryotic Genome Annotation Pipeline	Scaffold	30414	906007	2019-07-05	803	PRJNA324739	SAMN05213929	195	52	10
63	China	Bos taurus		006658855.1	Mycoplasmopsis bovis		strain: F150tu	28903	ASM665885v1	GCA_006658855.1	GenBank	NCBI Prokaryotic Genome Annotation Pipeline	Scaffold	30412	894347	2019-07-05	802	PRJNA324740	SAMN05213930	26	52	10
64	China	Bos taurus		006658865.1	Mycoplasmopsis bovis		strain: NNH	28903	ASM665886v1	GCA_006658865.1	GenBank	NCBI Prokaryotic Genome Annotation Pipeline	Scaffold	29343	907056	2019-07-05	806	PRJNA325099	SAMN05219316	48	52	10
65	China	Bos taurus		006658885.1	Mycoplasmopsis bovis		strain: YL0724	28903	ASM665888v1	GCA_006658885.1	GenBank	NCBI Prokaryotic Genome Annotation Pipeline	Contig	29343	904060	2019-07-05	806	PRJNA325106	SAMN05219651	216	52	10
66	China	Bos taurus		006658905.1	Mycoplasmopsis bovis		strain: YJ0719	28903	ASM665890v1	GCA_006658905.1	GenBank	NCBI Prokaryotic Genome Annotation Pipeline	Scaffold	29343	902046	2019-07-05	803	PRJNA325162	SAMN05224557	59	52	10
67	China	Bos taurus		006658945.1	Mycoplasmopsis bovis		strain: ZhX	28903	ASM665894v1	GCA_006658945.1	GenBank	NCBI Prokaryotic Genome Annotation Pipeline	Scaffold	27878	904433	2019-07-05	801	PRJNA325165	SAMN05224563	52	52	10
68	China	Bos taurus		006658955.1	Mycoplasmopsis bovis		strain: SZ	28903	ASM665895v1	GCA_006658955.1	GenBank	NCBI Prokaryotic Genome Annotation Pipeline	Scaffold	30415	898673	2019-07-05	798	PRJNA325164	SAMN05224560	191	52	10
69	China	Bos taurus		006658965.1	Mycoplasmopsis bovis		strain: XM	28903	ASM665896v1	GCA_006658965.1	GenBank	NCBI Prokaryotic Genome Annotation Pipeline	Scaffold	30422	906790	2019-07-05	809	PRJNA325163	SAMN05224558	47	52	10
70	China	Bos taurus		006658975.1	Mycoplasmopsis bovis		strain: EZ-8	28903	ASM665897v1	GCA_006658975.1	GenBank	NCBI Prokaryotic Genome Annotation Pipeline	Scaffold	30414	907703	2019-07-05	807	PRJNA325168	SAMN05224567	212	72	32
71	China	Bos taurus		006659025.1	Mycoplasmopsis bovis		strain: DY	28903	ASM665902v1	GCA_006659025.1	GenBank	NCBI Prokaryotic Genome Annotation Pipeline	Scaffold	26634	905028	2019-07-05	812	PRJNA325169	SAMN05225330	56	52	10
72	China	Bos taurus		006659045.1	Mycoplasmopsis bovis		strain: KLQ	28903	ASM665904v1	GCA_006659045.1	GenBank	NCBI Prokaryotic Genome Annotation Pipeline	Scaffold	24415	905525	2019-07-05	806	PRJNA325172	SAMN05225333	48	52	10
73	China	Bos taurus		006659055.1	Mycoplasmopsis bovis		strain: JX	28903	ASM665905v1	GCA_006659055.1	GenBank	NCBI Prokaryotic Genome Annotation Pipeline	Scaffold	27799	908059	2019-07-05	808	PRJNA325174	SAMN05225335	38	52	10
74	China	Bos taurus		006659065.1	Mycoplasmopsis bovis		strain: WX	28903	ASM665906v1	GCA_006659065.1	GenBank	NCBI Prokaryotic Genome Annotation Pipeline	Contig	30410	901995	2019-07-05	802	PRJNA325170	SAMN05225331	34	52	10
75	China	Bos taurus		006659075.1	Mycoplasmopsis bovis		strain: YC	28903	ASM665907v1	GCA_006659075.1	GenBank	NCBI Prokaryotic Genome Annotation Pipeline	Contig	29343	893612	2019-07-05	788	PRJNA325175	SAMN05225336	26	52	10
76	China	Bos taurus		006659125.1	Mycoplasmopsis bovis		strain: YLrengong	28903	ASM665912v1	GCA_006659125.1	GenBank	NCBI Prokaryotic Genome Annotation Pipeline	Contig	29546	904246	2019-07-05	801	PRJNA325176	SAMN05225337	52	Closest 52, 56, 57, 58, 59, 287, 1 mismatch	closest 10, 28, 43, 114, 130, 139, 141, and 176, 1 mismatch
77	China	Bos taurus		006659145.1	Mycoplasmopsis bovis		strain: SD-130626	28903	ASM665914v1	GCA_006659145.1	GenBank	NCBI Prokaryotic Genome Annotation Pipeline	Scaffold	29343	893427	2019-07-05	793	PRJNA325177	SAMN05225338	34	52	closest 10, 82, 106, 150, 1 mismatch
78	China	Bos taurus		006659155.1	Mycoplasmopsis bovis		strain: XZ-1	28903	ASM665915v1	GCA_006659155.1	GenBank	NCBI Prokaryotic Genome Annotation Pipeline	Scaffold	30415	907156	2019-07-05	801	PRJNA325178	SAMN05225339	31	52	10
79	China	Bos taurus		006659165.1	Mycoplasmopsis bovis		strain: SG	28903	ASM665916v1	GCA_006659165.1	GenBank	NCBI Prokaryotic Genome Annotation Pipeline	Scaffold	29343	903151	2019-07-05	803	PRJNA325222	SAMN05225435	37	Closest 52, 56, 57, 58, 59, 287, 1 mismatch	closest 10, 28, 43, 114, 130, 139, 141, and 176, 1 mismatch
80	China	Bos taurus		006659175.1	Mycoplasmopsis bovis		strain: BZ	28903	ASM665917v1	GCA_006659175.1	GenBank	NCBI Prokaryotic Genome Annotation Pipeline	Contig	29684	905361	2019-07-05	811	PRJNA325220	SAMN05225433	215	52	10
81	China	Bos taurus		006659195.1	Mycoplasmopsis bovis		strain: GA	28903	ASM665919v1	GCA_006659195.1	GenBank	NCBI Prokaryotic Genome Annotation Pipeline	Scaffold	30764	902509	2019-07-05	805	PRJNA325224	SAMN05225438	59	52	10
82	China	Bos taurus		006659245.1	Mycoplasmopsis bovis		strain: XM-RG	28903	ASM665924v1	GCA_006659245.1	GenBank	NCBI Prokaryotic Genome Annotation Pipeline	Contig	30668	907618	2019-07-05	815	PRJNA325226	SAMN05225440	47	52	10
83	China	Bos taurus		006659255.1	Mycoplasmopsis bovis		strain: HB0801-RG	28903	ASM665925v1	GCA_006659255.1	GenBank	NCBI Prokaryotic Genome Annotation Pipeline	Scaffold	29584	902174	2019-07-05	803	PRJNA325230	SAMN05225527	208	52	10
84	China	Bos taurus		006659265.1	Mycoplasmopsis bovis		strain: KEQ	28903	ASM665926v1	GCA_006659265.1	GenBank	NCBI Prokaryotic Genome Annotation Pipeline	Contig	30205	900544	2019-07-05	801	PRJNA325229	SAMN05225526	31	52	10
85	China	Bos taurus		006659275.1	Mycoplasmopsis bovis		strain: ZMD	28903	ASM665927v1	GCA_006659275.1	GenBank	NCBI Prokaryotic Genome Annotation Pipeline	Contig	30069	901078	2019-07-05	798	PRJNA325228	SAMN05225525	59	52	10
86	China	Bos taurus		006659305.1	Mycoplasmopsis bovis		strain: EZ-2	28903	ASM665930v1	GCA_006659305.1	GenBank	NCBI Prokaryotic Genome Annotation Pipeline	Scaffold	30522	898777	2019-07-05	795	PRJNA325227	SAMN05225443	59	56	43
87	China	Bos taurus		006659345.1	Mycoplasmopsis bovis		strain: FX	28903	ASM665934v1	GCA_006659345.1	GenBank	NCBI Prokaryotic Genome Annotation Pipeline	Scaffold	29241	913504	2019-07-05	821	PRJNA325233	SAMN05225949	223	52	10
88	France	Bos taurus	Tracheal	009156025.2	Mycoplasmopsis bovis		strain: RM16	28903	ASM915602v2	GCA_009156025.2	GenBank	NCBI Prokaryotic Genome Annotation Pipeline (PGAP)	Complete Genome	994478	994478	2021-10-18	883	PRJNA556134	SAMN12340981	153	8	18
89	China	Bos taurus	Lung	009650115.1	Mycoplasmopsis bovis		strain: XBY01	28903	ASM965011v1	GCA_009650115.1	GenBank		Complete Genome	986067	986067	2019-11-12		PRJNA587561	SAMN13193745	24	52	10
90	Israel	Bos taurus	Milk	009848665.1	Mycoplasmopsis bovis		strain: 139667	28903	ASM984866v1	GCA_009848665.1	GenBank		Contig	28720	933475	2020-01-10		PRJNA564939	SAMN12727193	13	52	10
91	Israel	Bos taurus	Milk	009848675.1	Mycoplasmopsis bovis		strain: 170228	28903	ASM984867v1	GCA_009848675.1	GenBank		Contig	30900	935819	2020-01-10		PRJNA564939	SAMN12727195	5	52	10
92	Israel	Bos taurus	Milk	009848695.1	Mycoplasmopsis bovis		strain: 138518	28903	ASM984869v1	GCA_009848695.1	GenBank		Contig	23269	944241	2020-01-10		PRJNA564939	SAMN12727192	65	63	closest 30 and 151, 1 mismatch
93	Israel	Bos taurus	Milk	009848705.1	Mycoplasmopsis bovis		strain: 170217	28903	ASM984870v1	GCA_009848705.1	GenBank		Contig	30338	934458	2020-01-10		PRJNA564939	SAMN12727194	20	52	closest 10, 82, 106, and 150, 1 mismatch
94	Israel	Bos taurus	Milk	009848745.1	Mycoplasmopsis bovis		strain: 161032	28903	ASM984874v1	GCA_009848745.1	GenBank		Contig	22415	952790	2020-01-10		PRJNA564939	SAMN12727191	111	29	closest 94, 1 mismatch
95	Israel	Bos taurus	Milk	009848755.1	Mycoplasmopsis bovis		strain: 138892	28903	ASM984875v1	GCA_009848755.1	GenBank		Contig	27113	945470	2020-01-10		PRJNA564939	SAMN12727190	65	63	closest 30 and 151, 1 mismatch
96	Israel	Bos taurus	Milk	009848775.1	Mycoplasmopsis bovis		strain: 161791	28903	ASM984877v1	GCA_009848775.1	GenBank		Contig	30569	950986	2020-01-10		PRJNA564939	SAMN12727189	55	33	140
97	Israel	Bos taurus	Milk	009848805.1	Mycoplasmopsis bovis		strain: 147529	28903	ASM984880v1	GCA_009848805.1	GenBank		Contig	24668	933796	2020-01-10		PRJNA564939	SAMN12727188	189	52	10
98	Israel	Bos taurus	Milk	009848815.1	Mycoplasmopsis bovis		strain: 147524	28903	ASM984881v1	GCA_009848815.1	GenBank		Contig	22307	943730	2020-01-10		PRJNA564939	SAMN12727187	64	63	closest 30 and 151, 1 mismatch
99	Israel	Bos taurus	Milk	009848825.1	Mycoplasmopsis bovis		strain: 145863	28903	ASM984882v1	GCA_009848825.1	GenBank		Contig	26103	915445	2020-01-10		PRJNA564939	SAMN12727186	124	29	94
100	Israel	Bos taurus	Milk	009848855.1	Mycoplasmopsis bovis		strain: 129771	28903	ASM984885v1	GCA_009848855.1	GenBank		Contig	22095	923585	2020-01-10		PRJNA564939	SAMN12727185	190	52	10
101	Israel	Bos taurus	Milk	009848875.1	Mycoplasmopsis bovis		strain: 126814	28903	ASM984887v1	GCA_009848875.1	GenBank		Contig	23643	930921	2020-01-10		PRJNA564939	SAMN12727184	11	52	10
102	Israel	Bos taurus	Milk	009848885.1	Mycoplasmopsis bovis		strain: 127377	28903	ASM984888v1	GCA_009848885.1	GenBank		Contig	23110	910228	2020-01-10		PRJNA564939	SAMN12727183	193	52	10
103	Israel	Bos taurus	Milk	009848925.1	Mycoplasmopsis bovis		strain: 108432	28903	ASM984892v1	GCA_009848925.1	GenBank		Contig	37931	929918	2020-01-10		PRJNA564939	SAMN12727182	192	52	closest 10, 82, 106, and 150, 1 mismatch
104	Israel	Bos taurus	Milk	009848935.1	Mycoplasmopsis bovis		strain: 111449	28903	ASM984893v1	GCA_009848935.1	GenBank		Contig	29292	938181	2020-01-10		PRJNA564939	SAMN12727181	16	52	10
105	Israel	Bos taurus	Milk	009848965.1	Mycoplasmopsis bovis		strain: 65714	28903	ASM984896v1	GCA_009848965.1	GenBank		Contig	23261	934416	2020-01-10		PRJNA564939	SAMN12727180	2	52	10
106	Israel	Bos taurus	Milk	009848995.1	Mycoplasmopsis bovis		strain: 86812	28903	ASM984899v1	GCA_009848995.1	GenBank		Contig	27898	929886	2020-01-10		PRJNA564939	SAMN12727178	8	52	10
107	Israel	Bos taurus	Milk	009849005.1	Mycoplasmopsis bovis		strain: 415	28903	ASM984900v1	GCA_009849005.1	GenBank		Contig	19870	900620	2020-01-10		PRJNA564939	SAMN12727179	226	73	closest 137, 5 mismatches
108	Israel	Bos taurus	Milk	009849015.1	Mycoplasmopsis bovis		strain: 299	28903	ASM984901v1	GCA_009849015.1	GenBank		Contig	30340	935617	2020-01-10		PRJNA564939	SAMN12727176	188	52	10
109	Israel	Bos taurus	Milk	009849025.1	Mycoplasmopsis bovis		strain: 883	28903	ASM984902v1	GCA_009849025.1	GenBank		Contig	39589	933908	2020-01-10		PRJNA564939	SAMN12727177	1	52	10
110	Israel	Bos taurus	Milk	009849055.1	Mycoplasmopsis bovis		strain: 102168	28903	ASM984905v1	GCA_009849055.1	GenBank		Contig	31707	940890	2020-01-10		PRJNA564939	SAMN12727175	42	81	139
111	Israel	Bos taurus	Milk	009849065.1	Mycoplasmopsis bovis		strain: 701	28903	ASM984906v1	GCA_009849065.1	GenBank		Contig	39602	939070	2020-01-10		PRJNA564939	SAMN12727174	7	52	10
112	Israel	Bos taurus	Milk	009849095.1	Mycoplasmopsis bovis		strain: 26443	28903	ASM984909v1	GCA_009849095.1	GenBank		Contig	30425	942166	2020-01-10		PRJNA564939	SAMN12727173	7	52	10
113	Israel	Bos taurus	Milk	009849105.1	Mycoplasmopsis bovis		strain: 783	28903	ASM984910v1	GCA_009849105.1	GenBank		Contig	31392	924116	2020-01-10		PRJNA564939	SAMN12727172	201	52	10
114	Israel	Bos taurus	Milk	009849125.1	Mycoplasmopsis bovis		strain: 10-155	28903	ASM984912v1	GCA_009849125.1	GenBank		Contig	25950	934550	2020-01-10		PRJNA564939	SAMN12727171	13	52	10
115	Israel	Bos taurus	Milk	009849145.1	Mycoplasmopsis bovis		strain: 514	28903	ASM984914v1	GCA_009849145.1	GenBank		Contig	20080	902350	2020-01-10		PRJNA564939	SAMN12727170	130	12	17
116	Israel	Bos taurus	Milk	009849185.1	Mycoplasmopsis bovis		strain: 889	28903	ASM984918v1	GCA_009849185.1	GenBank		Contig	37892	937990	2020-01-10		PRJNA564939	SAMN12727169	10	52	10
117	Israel	Bos taurus	Milk	009849195.1	Mycoplasmopsis bovis		strain: 100217-23	28903	ASM984919v1	GCA_009849195.1	GenBank		Contig	38650	940154	2020-01-10		PRJNA564939	SAMN12727167	42	81	139
118	Israel	Bos taurus	Milk	009849205.1	Mycoplasmopsis bovis		strain: 991-2	28903	ASM984920v1	GCA_009849205.1	GenBank		Contig	36788	932438	2020-01-10		PRJNA564939	SAMN12727168	6	52	10
119	Israel	Bos taurus	Milk	009849235.1	Mycoplasmopsis bovis		strain: 110	28903	ASM984923v1	GCA_009849235.1	GenBank		Contig	31241	935181	2020-01-10		PRJNA564939	SAMN12727165	185	52	10
120	Israel	Bos taurus	Milk	009849245.1	Mycoplasmopsis bovis		strain: 1662	28903	ASM984924v1	GCA_009849245.1	GenBank		Contig	36793	939097	2020-01-10		PRJNA564939	SAMN12727166	15	52	10
121	Israel	Bos taurus	Milk	009849265.1	Mycoplasmopsis bovis		strain: 2715	28903	ASM984926v1	GCA_009849265.1	GenBank		Contig	37544	932432	2020-01-10		PRJNA564939	SAMN12727164	11	52	10
122	Israel	Bos taurus	Milk	009849285.1	Mycoplasmopsis bovis		strain: 5428	28903	ASM984928v1	GCA_009849285.1	GenBank		Contig	30102	934263	2020-01-10		PRJNA564939	SAMN12727163	13	52	10
123	Israel	Bos taurus	Milk	009849315.1	Mycoplasmopsis bovis		strain: 2622	28903	ASM984931v1	GCA_009849315.1	GenBank		Contig	26589	931625	2020-01-10		PRJNA564939	SAMN12727162	11	52	10
124	Israel	Bos taurus	Milk	009849325.1	Mycoplasmopsis bovis		strain: 2621	28903	ASM984932v1	GCA_009849325.1	GenBank		Contig	31304	941154	2020-01-10		PRJNA564939	SAMN12727161	15	52	10
125	Israel	Bos taurus	Milk	009849355.1	Mycoplasmopsis bovis		strain: 758	28903	ASM984935v1	GCA_009849355.1	GenBank		Contig	22546	914261	2020-01-10		PRJNA564939	SAMN12727160	18	52	closest 10, 82, 106, 150, 1 mismatch
126	Israel	Bos taurus	Milk	009849375.1	Mycoplasmopsis bovis		strain: 928	28903	ASM984937v1	GCA_009849375.1	GenBank		Contig	33487	936357	2020-01-10		PRJNA564939	SAMN12727159	16	52	10
127	Israel	Bos taurus	Milk	009849385.1	Mycoplasmopsis bovis		strain: 432	28903	ASM984938v1	GCA_009849385.1	GenBank		Contig	31707	934703	2020-01-10		PRJNA564939	SAMN12727158	12	52	10
128	Israel	Bos taurus	Milk	009849415.1	Mycoplasmopsis bovis		strain: 347	28903	ASM984941v1	GCA_009849415.1	GenBank		Contig	31865	940957	2020-01-10		PRJNA564939	SAMN12727156	15	52	10
129	Israel	Bos taurus	Milk	009849425.1	Mycoplasmopsis bovis		strain: 3574	28903	ASM984942v1	GCA_009849425.1	GenBank		Contig	24617	960053	2020-01-10		PRJNA564939	SAMN12727157	152	7	14
130	Israel	Bos taurus	Milk	009849455.1	Mycoplasmopsis bovis		strain: 6099	28903	ASM984945v1	GCA_009849455.1	GenBank		Contig	36788	939863	2020-01-10		PRJNA564939	SAMN12727155	10	52	10
131	Israel	Bos taurus	Milk	009849465.1	Mycoplasmopsis bovis		strain: 301	28903	ASM984946v1	GCA_009849465.1	GenBank		Contig	20291	910024	2020-01-10		PRJNA564939	SAMN12727154	71	83	138
132	Israel	Bos taurus	Milk	009849495.1	Mycoplasmopsis bovis		strain: 800	28903	ASM984949v1	GCA_009849495.1	GenBank		Contig	56302	893430	2020-01-10		PRJNA564939	SAMN12727153	76	82	137
133	Israel	Bos taurus	Milk	009849505.1	Mycoplasmopsis bovis		strain: 337	28903	ASM984950v1	GCA_009849505.1	GenBank		Contig	58580	896347	2020-01-10		PRJNA564939	SAMN12727152	76	82	137
134	Israel	Bos taurus	Milk	009849545.1	Mycoplasmopsis bovis		strain: KS-1	28903	ASM984954v1	GCA_009849545.1	GenBank		Contig	24953	918334	2020-01-10		PRJNA564939	SAMN12727150	136	12	17
135	Israel	Bos taurus	Milk	009849555.1	Mycoplasmopsis bovis		strain: KS-11	28903	ASM984955v1	GCA_009849555.1	GenBank		Contig	25587	918979	2020-01-10		PRJNA564939	SAMN12727151	136	12	17
136	USA	Bos taurus	Milk	009849845.1	Mycoplasmopsis bovis		strain: 274-9	28903	ASM984984v1	GCA_009849845.1	GenBank		Contig	32324	967255	2020-01-10		PRJNA564939	SAMN12727322	72	66	closest 10, 16, 30, 41, 52, 54, 82, 106, 119, 150, 151, 175, 2 mismatches
137	Israel	Bos taurus	Milk	009849855.1	Mycoplasmopsis bovis		strain: 330	28903	ASM984985v1	GCA_009849855.1	GenBank		Contig	15411	896928	2020-01-10		PRJNA564939	SAMN12727324	71	closest 83, 2 mismatches	closest 138, 2 mismatches
138	USA	Bos taurus	Milk	009849885.1	Mycoplasmopsis bovis		strain: 274-15	28903	ASM984988v1	GCA_009849885.1	GenBank		Contig	33030	905152	2020-01-10		PRJNA564939	SAMN12727323	98	45	124
139	USA	Bos taurus	Milk	009849925.1	Mycoplasmopsis bovis		strain: 274-7	28903	ASM984992v1	GCA_009849925.1	GenBank		Contig	31713	968877	2020-01-10		PRJNA564939	SAMN12727321	72	66	closest 10, 16, 30, 41, 52, 54, 82, 106, 119, 150, 151, 175, 2 mismatches
140	USA	Bos taurus	Milk	009849935.1	Mycoplasmopsis bovis		strain: 272-47	28903	ASM984993v1	GCA_009849935.1	GenBank		Contig	23484	953961	2020-01-10		PRJNA564939	SAMN12727320	80	66	closest 10, 16, 30, 41, 52, 54, 82, 106, 119, 150, 151, 175, 2 mismatches
141	USA	Bos taurus	Milk	009849955.1	Mycoplasmopsis bovis		strain: 272-45	28903	ASM984995v1	GCA_009849955.1	GenBank		Contig	29005	958228	2020-01-10		PRJNA564939	SAMN12727319	238	66	closest 10, 16, 30, 41, 52, 54, 82, 106, 119, 150, 151, 175, 2 mismatches
142	USA	Bos taurus	Milk	009849965.1	Mycoplasmopsis bovis		strain: 272-43	28903	ASM984996v1	GCA_009849965.1	GenBank		Contig	31742	966361	2020-01-10		PRJNA564939	SAMN12727318	72	66	closest 10, 16, 30, 41, 52, 54, 82, 106, 119, 150, 151, 175, 2 mismatches
143	USA	Bos taurus	Milk	009849985.1	Mycoplasmopsis bovis		strain: 272-41	28903	ASM984998v1	GCA_009849985.1	GenBank		Contig	31208	906214	2020-01-10		PRJNA564939	SAMN12727317	98	46	153
144	USA	Bos taurus	Milk	009850005.1	Mycoplasmopsis bovis		strain: 272-37	28903	ASM985000v1	GCA_009850005.1	GenBank		Contig	9925	934156	2020-01-10		PRJNA564939	SAMN12727316	80	66	closest 10, 16, 30, 41, 52, 54, 82, 106, 119, 150, 151, 175, 2 mismatches
145	USA	Bos taurus	Milk	009850055.1	Mycoplasmopsis bovis		strain: 237-10	28903	ASM985005v1	GCA_009850055.1	GenBank		Contig	19801	925477	2020-01-10		PRJNA564939	SAMN12727315	108	21	5
146	USA	Bos taurus	Milk	009850065.1	Mycoplasmopsis bovis		strain: 237-7	28903	ASM985006v1	GCA_009850065.1	GenBank		Contig	23959	876118	2020-01-10		PRJNA564939	SAMN12727312	277	3	152
147	USA	Bos taurus	Milk	009850075.1	Mycoplasmopsis bovis		strain: 237-9	28903	ASM985007v1	GCA_009850075.1	GenBank		Contig	24945	960385	2020-01-10		PRJNA564939	SAMN12727314	108	21	5
148	USA	Bos taurus	Milk	009850085.1	Mycoplasmopsis bovis		strain: 237-8	28903	ASM985008v1	GCA_009850085.1	GenBank		Contig	24905	961105	2020-01-10		PRJNA564939	SAMN12727313	108	21	5
149	USA	Bos taurus	Milk	009850125.1	Mycoplasmopsis bovis		strain: 236-47	28903	ASM985012v1	GCA_009850125.1	GenBank		Contig	26422	948700	2020-01-10		PRJNA564939	SAMN12727309	214	63	151
150	USA	Bos taurus	Milk	009850135.1	Mycoplasmopsis bovis		strain: 237-4	28903	ASM985013v1	GCA_009850135.1	GenBank		Contig	28415	923319	2020-01-10		PRJNA564939	SAMN12727311	184	52	10
151	USA	Bos taurus	Milk	009850145.1	Mycoplasmopsis bovis		strain: 236-48	28903	ASM985014v1	GCA_009850145.1	GenBank		Contig	31138	925015	2020-01-10		PRJNA564939	SAMN12727310	4	52	10
152	USA	Bos taurus	Milk	009850175.1	Mycoplasmopsis bovis		strain: 236-38	28903	ASM985017v1	GCA_009850175.1	GenBank		Contig	35418	933911	2020-01-10		PRJNA564939	SAMN12727308	203	27	30
153	USA	Bos taurus	Milk	009850185.1	Mycoplasmopsis bovis		strain: 236-28	28903	ASM985018v1	GCA_009850185.1	GenBank		Contig	27239	878828	2020-01-10		PRJNA564939	SAMN12727307	40	52	150
154	USA	Bos taurus	Milk	009850205.1	Mycoplasmopsis bovis		strain: 236-27	28903	ASM985020v1	GCA_009850205.1	GenBank		Contig	29570	936150	2020-01-10		PRJNA564939	SAMN12727306	4	52	10
155	USA	Bos taurus	Milk	009850225.1	Mycoplasmopsis bovis		strain: 236-22	28903	ASM985022v1	GCA_009850225.1	GenBank		Contig	24173	935746	2020-01-10		PRJNA564939	SAMN12727305	186	52	10
156	USA	Bos taurus	Milk	009850255.1	Mycoplasmopsis bovis		strain: 236-21	28903	ASM985025v1	GCA_009850255.1	GenBank		Contig	14420	938322	2020-01-10		PRJNA564939	SAMN12727304	257	21	closest 5, 38, 39, 62, 76, 155, 163, 166, 1 mismatch
157	Israel	Bos taurus	Lung	009850275.1	Mycoplasmopsis bovis		strain: 290634	28903	ASM985027v1	GCA_009850275.1	GenBank		Contig	22938	924223	2020-01-10		PRJNA564939	SAMN12727303	338	6	42
158	Israel	Bos taurus	Lung	009850285.1	Mycoplasmopsis bovis		strain: 287942	28903	ASM985028v1	GCA_009850285.1	GenBank		Contig	29421	939148	2020-01-10		PRJNA564939	SAMN12727302	14	52	10
159	Israel	Bos taurus	Larynx	009850305.1	Mycoplasmopsis bovis		strain: 286093-1	28903	ASM985030v1	GCA_009850305.1	GenBank		Contig	19079	983684	2020-01-10		PRJNA564939	SAMN12727301	276	28	closest 27, 66, 2 mismatches
160	Israel	Bos taurus	Eye	009850355.1	Mycoplasmopsis bovis		strain: 268681	28903	ASM985035v1	GCA_009850355.1	GenBank		Contig	31712	925605	2020-01-10		PRJNA564939	SAMN12727297	20	52	closest 10, 82, 106, 150, 1 mismatch
161	Israel	Bos taurus	Lung	009850365.1	Mycoplasmopsis bovis		strain: 267780	28903	ASM985036v1	GCA_009850365.1	GenBank		Contig	29116	964915	2020-01-10		PRJNA564939	SAMN12727296	114	4	148
162	Israel	Bos taurus	Lung	009850395.1	Mycoplasmopsis bovis		strain: 227285	28903	ASM985039v1	GCA_009850395.1	GenBank		Contig	15061	901260	2020-01-10		PRJNA564939	SAMN12727294	170	6	42
163	Israel	Bos taurus	Lung	009850405.1	Mycoplasmopsis bovis		strain: 245810	28903	ASM985040v1	GCA_009850405.1	GenBank		Contig	16125	950540	2020-01-10		PRJNA564939	SAMN12727295	70	85	147
164	Israel	Bos taurus	Lung	009850435.1	Mycoplasmopsis bovis		strain: 219363	28903	ASM985043v1	GCA_009850435.1	GenBank		Contig	31707	927847	2020-01-10		PRJNA564939	SAMN12727293	9	52	10
165	Israel	Bos taurus	Fetus	009850445.1	Mycoplasmopsis bovis		strain: 168689	28903	ASM985044v1	GCA_009850445.1	GenBank		Contig	14490	980656	2020-01-10		PRJNA564939	SAMN12727292	308	35	146
166	Israel	Bos taurus	Lung	009850465.1	Mycoplasmopsis bovis		strain: 270940	28903	ASM985046v1	GCA_009850465.1	GenBank		Contig	28438	937985	2020-01-10		PRJNA564939	SAMN12727298	187	52	closest 10, 82, 106, 150, 1 mismatch
167	Israel	Bos taurus	Lung	009850475.1	Mycoplasmopsis bovis		strain: 270649	28903	ASM985047v1	GCA_009850475.1	GenBank		Contig	22366	996832	2020-01-10		PRJNA564939	SAMN12727299	289	21	5
168	Israel	Bos taurus	Vulva	009850495.1	Mycoplasmopsis bovis		strain: 72211	28903	ASM985049v1	GCA_009850495.1	GenBank		Contig	31774	940104	2020-01-10		PRJNA564939	SAMN12727291	14	52	10
169	Israel	Bos taurus	Vulva	009850515.1	Mycoplasmopsis bovis		strain: 70262-1	28903	ASM985051v1	GCA_009850515.1	GenBank		Contig	36793	938983	2020-01-10		PRJNA564939	SAMN12727290	16	52	10
170	Israel	Bos taurus	Lung	009850535.1	Mycoplasmopsis bovis		strain: 18525	28903	ASM985053v1	GCA_009850535.1	GenBank		Contig	38708	938717	2020-01-10		PRJNA564939	SAMN12727289	12	52	10
171	Israel	Bos taurus	Lung	009850555.1	Mycoplasmopsis bovis		strain: 5028	28903	ASM985055v1	GCA_009850555.1	GenBank		Contig	28438	934443	2020-01-10		PRJNA564939	SAMN12727288	8	52	10
172	Israel	Bos taurus	Lung	009850565.1	Mycoplasmopsis bovis		strain: 6656	28903	ASM985056v1	GCA_009850565.1	GenBank		Contig	24318	932913	2020-01-10		PRJNA564939	SAMN12727287	169	7	14
173	Israel	Bos taurus	Lung	009850595.1	Mycoplasmopsis bovis		strain: 1972	28903	ASM985059v1	GCA_009850595.1	GenBank		Contig	23857	944051	2020-01-10		PRJNA564939	SAMN12727286	168	7	14
174	Israel	Bos taurus	Lung	009850615.1	Mycoplasmopsis bovis		strain: 5180	28903	ASM985061v1	GCA_009850615.1	GenBank		Contig	28882	924067	2020-01-10		PRJNA564939	SAMN12727285	198	52	10
175	Israel	Bos taurus	Lung	009850655.1	Mycoplasmopsis bovis		strain: 8395	28903	ASM985065v1	GCA_009850655.1	GenBank		Contig	58336	943461	2020-01-10		PRJNA564939	SAMN12727284	230	37	181
176	Israel	Bos taurus	Nasal	009850665.1	Mycoplasmopsis bovis		strain: 6226	28903	ASM985066v1	GCA_009850665.1	GenBank		Contig	26520	925362	2020-01-10		PRJNA564939	SAMN12727283	151	7	14
177	Israel	Bos taurus	Lung	009850675.1	Mycoplasmopsis bovis		strain: 9470	28903	ASM985067v1	GCA_009850675.1	GenBank		Contig	42333	900442	2020-01-10		PRJNA564939	SAMN12727281	76	82	137
178	Israel	Bos taurus	Lung	009850685.1	Mycoplasmopsis bovis		strain: 3181	28903	ASM985068v1	GCA_009850685.1	GenBank		Contig	21324	908062	2020-01-10		PRJNA564939	SAMN12727282	158	7	14
179	Israel	Bos taurus	Lung	009850725.1	Mycoplasmopsis bovis		strain: 7245	28903	ASM985072v1	GCA_009850725.1	GenBank		Contig	4054	843702	2020-01-10		PRJNA564939	SAMN12727279	160	7	14
180	Israel	Bos taurus	Lung	009850735.1	Mycoplasmopsis bovis		strain: 9771	28903	ASM985073v1	GCA_009850735.1	GenBank		Contig	22615	936753	2020-01-10		PRJNA564939	SAMN12727280	168	7	14
181	Israel	Bos taurus	Lung	009850755.1	Mycoplasmopsis bovis		strain: 8168	28903	ASM985075v1	GCA_009850755.1	GenBank		Contig	5118	840454	2020-01-10		PRJNA564939	SAMN12727278	236	82	137
182	Romania	Bos taurus	Lung	009850785.1	Mycoplasmopsis bovis		strain: 253726	28903	ASM985078v1	GCA_009850785.1	GenBank		Contig	3861	864723	2020-01-10		PRJNA564939	SAMN12727277	122	28	closest 27, 66, 2 mismatches
183	Romania	Bos taurus	Lung	009850795.1	Mycoplasmopsis bovis		strain: F790	28903	ASM985079v1	GCA_009850795.1	GenBank		Contig	6172	942670	2020-01-10		PRJNA564939	SAMN12727276	121	21	5
184	Romania	Bos taurus	Lung	009850815.1	Mycoplasmopsis bovis		strain: 149697	28903	ASM985081v1	GCA_009850815.1	GenBank		Contig	18132	1000940	2020-01-10		PRJNA564939	SAMN12727275	141	21	5
185	Romania	Bos taurus	Lung	009850835.1	Mycoplasmopsis bovis		strain: 148139	28903	ASM985083v1	GCA_009850835.1	GenBank		Contig	19434	1001010	2020-01-10		PRJNA564939	SAMN12727274	141	21	5
186	Hungary	Bos taurus	Lung	009850855.1	Mycoplasmopsis bovis		strain: F1106	28903	ASM985085v1	GCA_009850855.1	GenBank		Contig	3802	848194	2020-01-10		PRJNA564939	SAMN12727273	112	29	94
187	Hungary	Bos taurus	Lung	009850875.1	Mycoplasmopsis bovis		strain: 212255	28903	ASM985087v1	GCA_009850875.1	GenBank		Contig	6675	934953	2020-01-10		PRJNA564939	SAMN12727272	122	26	27
188	Hungary	Bos taurus	Lung	009850885.1	Mycoplasmopsis bovis		strain: F597	28903	ASM985088v1	GCA_009850885.1	GenBank		Contig	12349	970016	2020-01-10		PRJNA564939	SAMN12727270	116	11	closest 5, 6, 8, 19, 34, 35, 38, 39, 40, 61, 62, 65, 67, 73, 75, 76, 77, 80, 84, 95, 100, 104, 113, 122, 125, 127, 155, 160, 163, 164, 166, 184, 187, 3 mismatches
189	Hungary	Bos taurus	Lung	009850905.1	Mycoplasmopsis bovis		strain: 97640	28903	ASM985090v1	GCA_009850905.1	GenBank		Contig	3086	773157	2020-01-10		PRJNA564939	SAMN12727269	154	closest 39, 1 mismatch	closest 145, 1 mismatch
190	Hungary	Bos taurus	Lung	009850925.1	Mycoplasmopsis bovis		strain: 67405	28903	ASM985092v1	GCA_009850925.1	GenBank		Contig	6939	909477	2020-01-10		PRJNA564939	SAMN12727268	160	8	18
191	Hungary	Bos taurus	Lung	009850945.1	Mycoplasmopsis bovis		strain: 6866	28903	ASM985094v1	GCA_009850945.1	GenBank		Contig	7713	871961	2020-01-10		PRJNA564939	SAMN12727267	167	8	18
192	Hungary	Bos taurus	Lung	009850965.1	Mycoplasmopsis bovis		strain: 2600	28903	ASM985096v1	GCA_009850965.1	GenBank		Contig	1799	923251	2020-01-10		PRJNA564939	SAMN12727266	154	6	42
193	Hungary	Bos taurus	Lung	009850985.1	Mycoplasmopsis bovis		strain: 9593	28903	ASM985098v1	GCA_009850985.1	GenBank		Contig	23727	907615	2020-01-10		PRJNA564939	SAMN12727265	151	8	18
194	Hungary	Bos taurus	Lung	009851015.1	Mycoplasmopsis bovis		strain: 3893	28903	ASM985101v1	GCA_009851015.1	GenBank		Contig	29416	934146	2020-01-10		PRJNA564939	SAMN12727264	8	52	10
195	Hungary	Bos taurus	Lung	009851035.1	Mycoplasmopsis bovis		strain: 77	28903	ASM985103v1	GCA_009851035.1	GenBank		Contig	22559	939486	2020-01-10		PRJNA564939	SAMN12727263	169	7	14
196	Hungary	Bos taurus	Lung	009851065.1	Mycoplasmopsis bovis		strain: 4877	28903	ASM985106v1	GCA_009851065.1	GenBank		Contig	25259	863711	2020-01-10		PRJNA564939	SAMN12727261	282	6	42
197	Hungary	Bos taurus	Lung	009851085.1	Mycoplasmopsis bovis		strain: 2029	28903	ASM985108v1	GCA_009851085.1	GenBank		Contig	22374	927557	2020-01-10		PRJNA564939	SAMN12727260	161	10	143
198	Hungary	Bos taurus	Lung	009851095.1	Mycoplasmopsis bovis		strain: 3374	28903	ASM985109v1	GCA_009851095.1	GenBank		Contig	23304	938071	2020-01-10		PRJNA564939	SAMN12727262	168	7	14
199	Hungary	Bos taurus	Lung	009851115.1	Mycoplasmopsis bovis		strain: 8830	28903	ASM985111v1	GCA_009851115.1	GenBank		Contig	23304	906314	2020-01-10		PRJNA564939	SAMN12727259	158	7	14
200	Australia	Bos taurus	Lung	009851135.1	Mycoplasmopsis bovis		strain: 261552-2741	28903	ASM985113v1	GCA_009851135.1	GenBank		Contig	28216	931037	2020-01-10		PRJNA564939	SAMN12727258	9	52	10
201	Australia	Bos taurus	Lung	009851155.1	Mycoplasmopsis bovis		strain: 261552-3688	28903	ASM985115v1	GCA_009851155.1	GenBank		Contig	31434	924458	2020-01-10		PRJNA564939	SAMN12727257	20	52	closest 10, 82, 106, 150, 1 mismatch
202	Australia	Bos taurus	Joint	009851175.1	Mycoplasmopsis bovis		strain: 261553-9655	28903	ASM985117v1	GCA_009851175.1	GenBank		Contig	29229	930923	2020-01-10		PRJNA564939	SAMN12727256	3	52	10
203	Australia	Bos taurus	Joint	009851185.1	Mycoplasmopsis bovis		strain: 261553-9503	28903	ASM985118v1	GCA_009851185.1	GenBank		Contig	29303	934013	2020-01-10		PRJNA564939	SAMN12727255	3	52	10
204	Australia	Bos taurus	Lung	009851215.1	Mycoplasmopsis bovis		strain: 63307	28903	ASM985121v1	GCA_009851215.1	GenBank		Contig	28682	932502	2020-01-10		PRJNA564939	SAMN12727254	1	52	10
205	Australia	Bos taurus	Larynx	009851225.1	Mycoplasmopsis bovis		strain: 2583	28903	ASM985122v1	GCA_009851225.1	GenBank		Contig	40361	942483	2020-01-10		PRJNA564939	SAMN12727253	1	52	10
206	Australia	Bos taurus	Lung	009851265.1	Mycoplasmopsis bovis		strain: 41569	28903	ASM985126v1	GCA_009851265.1	GenBank		Contig	28298	929467	2020-01-10		PRJNA564939	SAMN12727252	2	52	10
207	Australia	Bos taurus	Lung	009851275.1	Mycoplasmopsis bovis		strain: 261552	28903	ASM985127v1	GCA_009851275.1	GenBank		Contig	29228	926740	2020-01-10		PRJNA564939	SAMN12727251	18	52	closest 10, 82, 106, 150, 1 mismatch
208	Australia	Bos taurus	Lung	009851285.1	Mycoplasmopsis bovis		strain: 1254	28903	ASM985128v1	GCA_009851285.1	GenBank		Contig	26373	916292	2020-01-10		PRJNA564939	SAMN12727250	32	52	10
209	Australia	Bos taurus	Joint	009851315.1	Mycoplasmopsis bovis		strain: H	28903	ASM985131v1	GCA_009851315.1	GenBank		Contig	18400	917779	2020-01-10		PRJNA564939	SAMN12727248	197	52	10
210	Australia	Bos taurus	Pharynx	009851325.1	Mycoplasmopsis bovis		strain: 2D	28903	ASM985132v1	GCA_009851325.1	GenBank		Contig	21956	923312	2020-01-10		PRJNA564939	SAMN12727249	21	52	10
211	Australia	Bos taurus	Pharynx	009851345.1	Mycoplasmopsis bovis		strain: 2A	28903	ASM985134v1	GCA_009851345.1	GenBank		Contig	26137	922852	2020-01-10		PRJNA564939	SAMN12727247	32	52	10
212	Lithuania	Bos taurus	Lung	009851365.1	Mycoplasmopsis bovis		strain: F584	28903	ASM985136v1	GCA_009851365.1	GenBank		Contig	13934	904360	2020-01-10		PRJNA564939	SAMN12727246	170	6	42
213	Lithuania	Bos taurus	Lung	009851385.1	Mycoplasmopsis bovis		strain: F562	28903	ASM985138v1	GCA_009851385.1	GenBank		Contig	10716	907442	2020-01-10		PRJNA564939	SAMN12727245	329	6	42
214	Lithuania	Bos taurus	Lung	009851405.1	Mycoplasmopsis bovis		strain: F472	28903	ASM985140v1	GCA_009851405.1	GenBank		Contig	20342	925268	2020-01-10		PRJNA564939	SAMN12727244	324	6	42
215	Lithuania	Bos taurus	Lung	009851425.1	Mycoplasmopsis bovis		strain: F445	28903	ASM985142v1	GCA_009851425.1	GenBank		Contig	22172	908655	2020-01-10		PRJNA564939	SAMN12727243	320	39	145
216	Lithuania	Bos taurus	Lung	009851445.1	Mycoplasmopsis bovis		strain: 4036	28903	ASM985144v1	GCA_009851445.1	GenBank		Contig	20361	843656	2020-01-10		PRJNA564939	SAMN12727242	318	7	14
217	Lithuania	Bos taurus	Lung	009851475.1	Mycoplasmopsis bovis		strain: 2832	28903	ASM985147v1	GCA_009851475.1	GenBank		Contig	30231	963436	2020-01-10		PRJNA564939	SAMN12727241	152	7	14
218	Lithuania	Bos taurus	Lung	009851485.1	Mycoplasmopsis bovis		strain: 0-747	28903	ASM985148v1	GCA_009851485.1	GenBank		Contig	19459	912644	2020-01-10		PRJNA564939	SAMN12727240	310	7	14
219	Lithuania	Bos taurus	Lung	009851515.1	Mycoplasmopsis bovis		strain: 7910	28903	ASM985151v1	GCA_009851515.1	GenBank		Contig	17707	873568	2020-01-10		PRJNA564939	SAMN12727239	167	8	18
220	Lithuania	Bos taurus	Lung	009851525.1	Mycoplasmopsis bovis		strain: 81	28903	ASM985152v1	GCA_009851525.1	GenBank		Contig	20505	887329	2020-01-10		PRJNA564939	SAMN12727238	130	12	17
221	Russia	Bos taurus	Milk	009851545.1	Mycoplasmopsis bovis		strain: 180323	28903	ASM985154v1	GCA_009851545.1	GenBank		Contig	28257	960165	2020-01-10		PRJNA564939	SAMN12727237	41	49	144
222	Russia	Bos taurus	Milk	009851565.1	Mycoplasmopsis bovis		strain: 233310	28903	ASM985156v1	GCA_009851565.1	GenBank		Contig	33941	917551	2020-01-10		PRJNA564939	SAMN12727236	250	69	46
223	Russia	Bos taurus	Milk	009851585.1	Mycoplasmopsis bovis		strain: 161801	28903	ASM985158v1	GCA_009851585.1	GenBank		Contig	28904	933977	2020-01-10		PRJNA564939	SAMN12727235	28	52	10
224	Romania	Bos taurus	Milk	009851605.1	Mycoplasmopsis bovis		strain: 140015	28903	ASM985160v1	GCA_009851605.1	GenBank		Contig	25683	914135	2020-01-10		PRJNA564939	SAMN12727234	125	32	closest 94, 2 mismatches
225	Israel	Bos taurus	Semen	009851635.1	Mycoplasmopsis bovis		strain: 9	28903	ASM985163v1	GCA_009851635.1	GenBank		Contig	22374	930706	2020-01-10		PRJNA564939	SAMN12727232	161	10	143
226	Israel	Bos taurus	Semen	009851645.1	Mycoplasmopsis bovis		strain: 3	28903	ASM985164v1	GCA_009851645.1	GenBank		Contig	20812	931348	2020-01-10		PRJNA564939	SAMN12727233	161	10	143
227	Israel	Bos taurus	Semen	009851675.1	Mycoplasmopsis bovis		strain: 14	28903	ASM985167v1	GCA_009851675.1	GenBank		Contig	22374	934124	2020-01-10		PRJNA564939	SAMN12727230	161	10	143
228	Israel	Bos taurus	Semen	009851685.1	Mycoplasmopsis bovis		strain: 8	28903	ASM985168v1	GCA_009851685.1	GenBank		Contig	23515	934098	2020-01-10		PRJNA564939	SAMN12727231	161	10	143
229	Israel	Bos taurus	Milk	009851715.1	Mycoplasmopsis bovis		strain: 294298	28903	ASM985171v1	GCA_009851715.1	GenBank		Contig	24966	916695	2020-01-10		PRJNA564939	SAMN12727229	224	38	closest 11, 13, 24, 133, 4 mismatches
230	Israel	Bos taurus	Milk	009851735.1	Mycoplasmopsis bovis		strain: 294301	28903	ASM985173v1	GCA_009851735.1	GenBank		Contig	27771	923132	2020-01-10		PRJNA564939	SAMN12727228	45	86	closest 140, 2 mismatches
231	Israel	Bos taurus	Milk	009851745.1	Mycoplasmopsis bovis		strain: 290364	28903	ASM985174v1	GCA_009851745.1	GenBank		Contig	24559	929959	2020-01-10		PRJNA564939	SAMN12727227	45	86	closest 140, 2 mismatches
232	Israel	Bos taurus	Milk	009851785.1	Mycoplasmopsis bovis		strain: 290372	28903	ASM985178v1	GCA_009851785.1	GenBank		Contig	22814	955469	2020-01-10		PRJNA564939	SAMN12727226	112	31	closest 94, 2 mismatches
233	Israel	Bos taurus	Milk	009851795.1	Mycoplasmopsis bovis		strain: 291066	28903	ASM985179v1	GCA_009851795.1	GenBank		Contig	16406	926366	2020-01-10		PRJNA564939	SAMN12727225	306	5	142
234	Israel	Bos taurus	Milk	009851805.1	Mycoplasmopsis bovis		strain: 290363	28903	ASM985180v1	GCA_009851805.1	GenBank		Contig	25739	920067	2020-01-10		PRJNA564939	SAMN12727224	125	29	closest 94, 1 mismatch
235	Israel	Bos taurus	Milk	009851825.1	Mycoplasmopsis bovis		strain: 290360	28903	ASM985182v1	GCA_009851825.1	GenBank		Contig	28315	931835	2020-01-10		PRJNA564939	SAMN12727223	6	52	10
236	Israel	Bos taurus	Milk	009851845.1	Mycoplasmopsis bovis		strain: 280413	28903	ASM985184v1	GCA_009851845.1	GenBank		Contig	20127	913561	2020-01-10		PRJNA564939	SAMN12727222	21	52	10
237	Israel	Bos taurus	Milk	009851875.1	Mycoplasmopsis bovis		strain: 261002	28903	ASM985187v1	GCA_009851875.1	GenBank		Contig	29573	952443	2020-01-10		PRJNA564939	SAMN12727220	55	33	140
238	Israel	Bos taurus	Milk	009851895.1	Mycoplasmopsis bovis		strain: 254410	28903	ASM985189v1	GCA_009851895.1	GenBank		Contig	36792	934685	2020-01-10		PRJNA564939	SAMN12727221	5	52	10
239	Israel	Bos taurus	Milk	009851905.1	Mycoplasmopsis bovis		strain: 256832	28903	ASM985190v1	GCA_009851905.1	GenBank		Contig	21641	988365	2020-01-10		PRJNA564939	SAMN12727219	288	26	27
240	Israel	Bos taurus	Milk	009851925.1	Mycoplasmopsis bovis		strain: 242384	28903	ASM985192v1	GCA_009851925.1	GenBank		Contig	28389	950122	2020-01-10		PRJNA564939	SAMN12727218	218	33	140
241	Israel	Bos taurus	Milk	009851965.1	Mycoplasmopsis bovis		strain: 241741	28903	ASM985196v1	GCA_009851965.1	GenBank		Contig	23960	982622	2020-01-10		PRJNA564939	SAMN12727217	205	58	141
242	Israel	Bos taurus	Milk	009851975.1	Mycoplasmopsis bovis		strain: 228404	28903	ASM985197v1	GCA_009851975.1	GenBank		Contig	30353	938324	2020-01-10		PRJNA564939	SAMN12727216	5	52	10
243	Israel	Bos taurus	Milk	009851995.1	Mycoplasmopsis bovis		strain: 227462	28903	ASM985199v1	GCA_009851995.1	GenBank		Contig	19436	993521	2020-01-10		PRJNA564939	SAMN12727215	133	21	5
244	Israel	Bos taurus	Milk	009852025.1	Mycoplasmopsis bovis		strain: 227465	28903	ASM985202v1	GCA_009852025.1	GenBank		Contig	31333	939338	2020-01-10		PRJNA564939	SAMN12727214	5	52	10
245	Israel	Bos taurus	Milk	009852045.1	Mycoplasmopsis bovis		strain: 227455	28903	ASM985204v1	GCA_009852045.1	GenBank		Contig	28581	938052	2020-01-10		PRJNA564939	SAMN12727213	5	52	10
246	Israel	Bos taurus	Milk	009852055.1	Mycoplasmopsis bovis		strain: 227456	28903	ASM985205v1	GCA_009852055.1	GenBank		Contig	31321	938241	2020-01-10		PRJNA564939	SAMN12727212	5	52	10
247	Israel	Bos taurus	Milk	009852065.1	Mycoplasmopsis bovis		strain: 227457	28903	ASM985206v1	GCA_009852065.1	GenBank		Contig	36792	941187	2020-01-10		PRJNA564939	SAMN12727211	5	52	10
248	Israel	Bos taurus	Milk	009852095.1	Mycoplasmopsis bovis		strain: 224709	28903	ASM985209v1	GCA_009852095.1	GenBank		Contig	18729	950264	2020-01-10		PRJNA564939	SAMN12727210	111	29	closest 94, 1 mismatch
249	Israel	Bos taurus	Milk	009852105.1	Mycoplasmopsis bovis		strain: 222991	28903	ASM985210v1	GCA_009852105.1	GenBank		Contig	31321	934416	2020-01-10		PRJNA564939	SAMN12727209	5	52	10
250	Israel	Bos taurus	Milk	009852145.1	Mycoplasmopsis bovis		strain: 220642	28903	ASM985214v1	GCA_009852145.1	GenBank		Contig	38019	939128	2020-01-10		PRJNA564939	SAMN12727207	5	52	10
251	Israel	Bos taurus	Milk	009852155.1	Mycoplasmopsis bovis		strain: 216555	28903	ASM985215v1	GCA_009852155.1	GenBank		Contig	28366	915670	2020-01-10		PRJNA564939	SAMN12727206	202	18	closest 10, 28, 43, 48, 82, 106, 114, 130, 139, 141, 150, and 176, 2 mismatches
252	Israel	Bos taurus	Milk	009852165.1	Mycoplasmopsis bovis		strain: 219047	28903	ASM985216v1	GCA_009852165.1	GenBank		Contig	30565	952863	2020-01-10		PRJNA564939	SAMN12727208	54	33	140
253	Israel	Bos taurus	Milk	009852195.1	Mycoplasmopsis bovis		strain: 215948	28903	ASM985219v1	GCA_009852195.1	GenBank		Contig	16968	992885	2020-01-10		PRJNA564939	SAMN12727205	133	21	5
254	Israel	Bos taurus	Milk	009852205.1	Mycoplasmopsis bovis		strain: 209716	28903	ASM985220v1	GCA_009852205.1	GenBank		Contig	31342	936911	2020-01-10		PRJNA564939	SAMN12727204	5	52	10
255	Israel	Bos taurus	Milk	009852235.1	Mycoplasmopsis bovis		strain: 207520	28903	ASM985223v1	GCA_009852235.1	GenBank		Contig	30609	953182	2020-01-10		PRJNA564939	SAMN12727203	54	33	10
256	Israel	Bos taurus	Milk	009852245.1	Mycoplasmopsis bovis		strain: 200215	28903	ASM985224v1	GCA_009852245.1	GenBank		Contig	21847	926315	2020-01-10		PRJNA564939	SAMN12727202	124	29	closest 94, 1 mismatch
257	Israel	Bos taurus	Milk	009852275.1	Mycoplasmopsis bovis		strain: 196966	28903	ASM985227v1	GCA_009852275.1	GenBank		Contig	31308	955658	2020-01-10		PRJNA564939	SAMN12727201	54	33	140
258	Israel	Bos taurus	Milk	009852285.1	Mycoplasmopsis bovis		strain: 194787	28903	ASM985228v1	GCA_009852285.1	GenBank		Contig	27456	952924	2020-01-10		PRJNA564939	SAMN12727200	54	33	140
259	Israel	Bos taurus	Milk	009852305.1	Mycoplasmopsis bovis		strain: 193896	28903	ASM985230v1	GCA_009852305.1	GenBank		Contig	28300	949092	2020-01-10		PRJNA564939	SAMN12727199	41	16	10
260	Israel	Bos taurus	Milk	009852335.1	Mycoplasmopsis bovis		strain: 178843	28903	ASM985233v1	GCA_009852335.1	GenBank		Contig	30981	943624	2020-01-10		PRJNA564939	SAMN12727198	15	52	10
261	Israel	Bos taurus	Milk	009852345.1	Mycoplasmopsis bovis		strain: 171852	28903	ASM985234v1	GCA_009852345.1	GenBank		Contig	23260	936689	2020-01-10		PRJNA564939	SAMN12727197	319	6	42
262	Israel	Bos taurus	Milk	009852365.1	Mycoplasmopsis bovis		strain: 173159	28903	ASM985236v1	GCA_009852365.1	GenBank		Contig	22875	984819	2020-01-10		PRJNA564939	SAMN12727196	64	63	closest 30, 151, 1 mismatch
263	Hungary	Bos taurus	Lung	009852445.1	Mycoplasmopsis bovis		strain: F897	28903	ASM985244v1	GCA_009852445.1	GenBank		Contig	1213	906653	2020-01-10		PRJNA564939	SAMN12727271	121	21	5
264	Israel	Bos taurus	Lung	009857975.1	Mycoplasmopsis bovis		strain: 259488	28903	ASM985797v1	GCA_009857975.1	GenBank		Contig	34133	885219	2020-01-10		PRJNA564939	SAMN12727300	70	84	149
265	Canada	Bos taurus	Joint	011996525.1	Mycoplasmopsis bovis		strain: MJ1	28903	ASM1199652v1	GCA_011996525.1	GenBank	NCBI Prokaryotic Genome Annotation Pipeline (PGAP)	Complete Genome	1024574	1024574	2020-04-03	886	PRJNA378768	SAMN07414165	217	71	109
266	Canada	Bison bison	Lung	011996705.1	Mycoplasmopsis bovis		strain: NADC59	28903	ASM1199670v1	GCA_011996705.1	GenBank	NCBI Prokaryotic Genome Annotation Pipeline (PGAP)	Complete Genome	1183547	1183547	2020-04-03	1035	PRJNA378768	SAMN06841993	61	62	closest 2, 120, 1 mismatch
267	Canada	Bos taurus		013423725.1	Mycoplasmopsis bovis		strain: 2019-043682	28903	ASM1342372v1	GCA_013423725.1	GenBank	NCBI Prokaryotic Genome Annotation Pipeline (PGAP)	Chromosome	532543	941076	2020-07-19	826	PRJNA644808	SAMN15480365	58	closest 16, 27, 1 mismatch	closest 10, 30, 41, 52, 119, 175, 1 mismatch
268	Canada	Bos taurus		013423745.1	Mycoplasmopsis bovis		strain: 1982-M6152	28903	ASM1342374v1	GCA_013423745.1	GenBank	NCBI Prokaryotic Genome Annotation Pipeline (PGAP)	Chromosome	978795	978895	2020-07-19	864	PRJNA644808	SAMN15480364	295	12	17
269	China	yak	Nasal	014854615.1	Mycoplasmopsis bovis		strain: Tibet-10	28903	ASM1485461v1	GCA_014854615.1	GenBank		Complete Genome	987812	987812	2020-10-06		PRJNA664917	SAMN16237120	25	52	10
270	Belgium	Bos taurus	Nasal	016452185.1	Mycoplasmopsis bovis		strain: Mb200	28903	ASM1645218v1	GCA_016452185.1	GenBank	NCBI Prokaryotic Genome Annotation Pipeline (PGAP)	Chromosome	739748	968712	2020-12-31	821	PRJNA639688	SAMN15246623	144	closest 29, 30, 31, 32, 136, 169, 170, 173, 176, 177, 195, 196, 197, 235, 246, 247, 280, 4 mismatches	closest 7, 94, 133, 5 mismatches
271	Belgium	Bos taurus	Nasal	016452205.1	Mycoplasmopsis bovis		strain: Mb149	28903	ASM1645220v1	GCA_016452205.1	GenBank	NCBI Prokaryotic Genome Annotation Pipeline (PGAP)	Chromosome	757937	974363	2020-12-31	820	PRJNA639688	SAMN15246622	178	closest 29, 30, 31, 32, 136, 176, 177, 189, 197, 204, 222, 223, 247, 265, 4 mismatches	closest 7, 94, 133, 4 mismatches
272	Belgium	Bos taurus	Lung	016452225.1	Mycoplasmopsis bovis		strain: Mb239	28903	ASM1645222v1	GCA_016452225.1	GenBank	NCBI Prokaryotic Genome Annotation Pipeline (PGAP)	Chromosome	749731	980283	2020-12-31	803	PRJNA639688	SAMN15246621	302	NA	NA
273				016452225.2	Mycoplasmopsis bovis		strain: Mb239	28903	ASM1645222v2	GCA_016452225.2	GenBank	NCBI Prokaryotic Genome Annotation Pipeline (PGAP)	Complete Genome	1062432	1062432	2023-09-12	921	PRJNA639688	SAMN15246621	143	closest 29;136;247, 1 mismatch	closest 94, 1 mismatch
274				016452245.2	Mycoplasmopsis bovis		strain: Mb196	28903	ASM1645224v2	GCA_016452245.2	GenBank	NCBI Prokaryotic Genome Annotation Pipeline (PGAP)	Complete Genome	986623	986623	2023-09-12	858	PRJNA639688	SAMN15246620	143	29	closest 94, 1 mismatch
275				016452265.2	Mycoplasmopsis bovis		strain: Mb227	28903	ASM1645226v2	GCA_016452265.2	GenBank	NCBI Prokaryotic Genome Annotation Pipeline (PGAP)	Complete Genome	970195	970195	2023-09-15	886	PRJNA639688	SAMN15246619	153	8	18
276	Belgium	Bos taurus	Nasal	016452285.1	Mycoplasmopsis bovis		strain: Mb258	28903	ASM1645228v1	GCA_016452285.1	GenBank	NCBI Prokaryotic Genome Annotation Pipeline (PGAP)	Chromosome	738878	968801	2020-12-31	814	PRJNA639688	SAMN15246618	178	closest 29, 30, 31, 32, 136, 176, 177, 189, 197, 204, 222, 223, 247, 265, 4 mismatches	closest 7, 94, 133, 4 mismatches
277	Belgium	Bos taurus		016452305.1	Mycoplasmopsis bovis		strain: Mb252	28903	ASM1645230v1	GCA_016452305.1	GenBank	NCBI Prokaryotic Genome Annotation Pipeline (PGAP)	Chromosome	740313	971172	2020-12-31	802	PRJNA639688	SAMN15246617	343	closest 29, 30, 31, 32, 136, 176, 177, 189, 197, 204, 222, 223, 247, 265, 4 mismatches	closest 7, 94, 133, 4 mismatches
278	Belgium	Bos taurus	Lung	016452325.1	Mycoplasmopsis bovis		strain: Mb37	28903	ASM1645232v1	GCA_016452325.1	GenBank	NCBI Prokaryotic Genome Annotation Pipeline (PGAP)	Chromosome	964515	964615	2020-12-31	834	PRJNA639688	SAMN15246616	173	closest 2, 3, 11, 19, 20, 21, 22, 23, 24, 26, 27, 99, 100, 101, 102, 103, 104, 105, 106, 122, 129, 134, 139, 140,155, 156, 158, 159, 163, 167, 168, 175, 181, 231, 232, 239, 245, 252, 254, 255, 260, 262, 267, 269, 273, 277, 290,291, 3 mismatches	closest 2, 3, 5, 6, 8, 12, 19, 27, 30, 34, 38, 39, 40, 61, 62, 65, 66, 67, 72, 73, 75, 76, 77, 78, 80, 84, 86, 95, 99, 100, 104, 113, 120, 122, 125, 127, 151, 152, 155, 156, 157, 163, 166, 184, 187, 4 mismatches
279	Belgium	Bos taurus	Lung	016452345.1	Mycoplasmopsis bovis		strain: Mb75	28903	ASM1645234v1	GCA_016452345.1	GenBank	NCBI Prokaryotic Genome Annotation Pipeline (PGAP)	Chromosome	966007	966107	2020-12-31	820	PRJNA639688	SAMN15246615	146	closest 7, 8, 10, 180, 184, 217, 281, 4 mismatches	closest 14, 18, 22, 68, 97, 143, 167, 5 mismatches
280	Belgium	Bos taurus	Lung	016452365.1	Mycoplasmopsis bovis		strain: Mb120	28903	ASM1645236v1	GCA_016452365.1	GenBank	NCBI Prokaryotic Genome Annotation Pipeline (PGAP)	Chromosome	975273	975373	2020-12-31	833	PRJNA639688	SAMN15246614	182	NA	NA
281	Belgium	Bos taurus	Nasal	016452385.1	Mycoplasmopsis bovis		strain: Mb237	28903	ASM1645238v1	GCA_016452385.1	GenBank	NCBI Prokaryotic Genome Annotation Pipeline (PGAP)	Chromosome	985279	985379	2020-12-31	848	PRJNA639688	SAMN15246613	163	NA	NA
282	Belgium	Bos taurus	Nasal	016452405.1	Mycoplasmopsis bovis		strain: Mb241	28903	ASM1645240v1	GCA_016452405.1	GenBank	NCBI Prokaryotic Genome Annotation Pipeline (PGAP)	Chromosome	742890	976918	2020-12-31	815	PRJNA639688	SAMN15246611	350	NA	NA
283				016452425.2	Mycoplasmopsis bovis		strain: Mb175	28903	ASM1645242v2	GCA_016452425.2	GenBank	NCBI Prokaryotic Genome Annotation Pipeline (PGAP)	Chromosome	1009450	1009550	2023-05-16	1243	PRJNA639688	SAMN15246610	264	closest 29;166;183, 1 mismatch	closest 94, 2 mismatches
284	Belgium	Bos taurus	Nasal	016452445.1	Mycoplasmopsis bovis		strain: Mb209	28903	ASM1645244v1	GCA_016452445.1	GenBank	NCBI Prokaryotic Genome Annotation Pipeline (PGAP)	Chromosome	978626	978726	2020-12-31	851	PRJNA639688	SAMN15246609	344	NA	NA
285	Belgium	Bos taurus	Joint	016452465.1	Mycoplasmopsis bovis		strain: AR3	28903	ASM1645246v1	GCA_016452465.1	GenBank	NCBI Prokaryotic Genome Annotation Pipeline (PGAP)	Chromosome	980716	980816	2020-12-31	855	PRJNA639688	SAMN15246608	273	NA	NA
286				016452485.2	Mycoplasmopsis bovis		strain: Mb216	28903	ASM1645248v2	GCA_016452485.2	GenBank	NCBI Prokaryotic Genome Annotation Pipeline (PGAP)	Chromosome	1104572	1104672	2023-05-16	962	PRJNA639688	SAMN15246607	334	21	5
287	Belgium	Bos taurus	Milk	016452505.1	Mycoplasmopsis bovis		strain: Mb268	28903	ASM1645250v1	GCA_016452505.1	GenBank	NCBI Prokaryotic Genome Annotation Pipeline (PGAP)	Chromosome	983321	983421	2020-12-31	827	PRJNA639688	SAMN15246606	327	closest 224, 263, 4 mismatches	NA
288	Belgium	Bos taurus	Nasal	016452525.1	Mycoplasmopsis bovis		strain: Mb201	28903	ASM1645252v1	GCA_016452525.1	GenBank	NCBI Prokaryotic Genome Annotation Pipeline (PGAP)	Chromosome	743003	975017	2020-12-31	813	PRJNA639688	SAMN15246604	272	closest 29, 30, 31, 32, 136, 169, 170, 173, 176, 177, 195, 196, 197, 235, 246, 247, 280, 4 mismatches	closest 7, 94, 133, 5 mismatches
289	Belgium	Bos taurus	Lung	016452545.1	Mycoplasmopsis bovis		strain: Mb110	28903	ASM1645254v1	GCA_016452545.1	GenBank	NCBI Prokaryotic Genome Annotation Pipeline (PGAP)	Chromosome	988259	988359	2020-12-31	855	PRJNA639688	SAMN15246603	182	NA	NA
290	Belgium	Bos taurus	Lung	016452565.1	Mycoplasmopsis bovis		strain: Mb108	28903	ASM1645256v1	GCA_016452565.1	GenBank	NCBI Prokaryotic Genome Annotation Pipeline (PGAP)	Chromosome	986326	986426	2020-12-31	841	PRJNA639688	SAMN15246602	180	NA	NA
291	Belgium	Bos taurus	Nasal	016452585.1	Mycoplasmopsis bovis		strain: Mb206	28903	ASM1645258v1	GCA_016452585.1	GenBank	NCBI Prokaryotic Genome Annotation Pipeline (PGAP)	Chromosome	503067	978757	2020-12-31	849	PRJNA639688	SAMN15246600	297	closest 2, 3, 11, 19, 20, 21, 22, 23, 24, 26, 27, 40, 60, 61, 62, 63, 64, 74, 80, 99, 100, 101, 102, 103, 104, 105, 106, 114, 122, 123, 129, 131, 134, 137, 139, 140,146, 155, 156, 158, 159, 163, 165, 167, 168, 175, 181, 190, 203, 216, 231, 232, 236, 238, 239, 245, 249, 250, 252, 253, 254, 255, 256, 259, 260, 262, 267, 269, 273, 277, 284, 286, 290,291, 4 mismatches	closest 2;3;5;6;8;12;19;27;30;34;38-40;61;62,65-67;72;73;75-78;80;84;86;95;99;100;104;113;120;122;125;127;151;152;155-157;163;166;184;187, 4 mismatches
292	Belgium	Bos taurus	Ear	016452605.1	Mycoplasmopsis bovis		strain: Mb267	28903	ASM1645260v1	GCA_016452605.1	GenBank	NCBI Prokaryotic Genome Annotation Pipeline (PGAP)	Chromosome	742211	973080	2020-12-31	814	PRJNA639688	SAMN15246599	183	closest 29, 30, 31, 32, 136, 176, 177, 189, 197, 204, 222, 223, 247, 265, 4 mismatches	closest 7, 94, 133, 4 mismatches
293	Belgium	Bos taurus	Nasal	016452625.1	Mycoplasmopsis bovis		strain: Mb240	28903	ASM1645262v1	GCA_016452625.1	GenBank	NCBI Prokaryotic Genome Annotation Pipeline (PGAP)	Chromosome	747707	976331	2020-12-31	818	PRJNA639688	SAMN15246598	144	NA	NA
294	Belgium	Bos taurus	Nasal	016452645.1	Mycoplasmopsis bovis		strain: Mb183	28903	ASM1645264v1	GCA_016452645.1	GenBank	NCBI Prokaryotic Genome Annotation Pipeline (PGAP)	Chromosome	745789	978575	2020-12-31	816	PRJNA639688	SAMN15246597	348	NA	NA
295	Belgium	Bos taurus	Nasal	016452665.1	Mycoplasmopsis bovis		strain: Mb182	28903	ASM1645266v1	GCA_016452665.1	GenBank	NCBI Prokaryotic Genome Annotation Pipeline (PGAP)	Chromosome	977230	977330	2020-12-31	838	PRJNA639688	SAMN15246596	181	closest 2, 3, 11, 19, 20, 21, 22, 23, 24, 26, 27, 40, 60, 61, 62, 63, 64, 74, 80, 99, 100, 101, 102, 103, 104, 105, 106, 114, 122, 123, 129, 131, 134, 137, 139, 140,146, 155, 156, 158, 159, 163, 165, 167, 168, 175, 181, 190, 203, 216, 231, 232, 236, 238, 239, 245, 249, 250, 252, 253, 254, 255, 259, 260, 262, 267, 269, 273, 277, 284, 286, 290, 291, 4 mismatches	closest 2, 3, 5, 6, 8, 12, 19, 27, 30, 34, 38, 39, 40, 61, 62, 65, 66, 67, 72, 73, 75, 76, 77, 78, 80, 84, 86, 95, 99, 100, 104, 113, 120, 122, 125, 127, 151, 152, 155, 156, 157, 163, 166, 184, 187, 4 mismatches
296	Belgium	Bos taurus	Lung	016452685.1	Mycoplasmopsis bovis		strain: Mb194	28903	ASM1645268v1	GCA_016452685.1	GenBank	NCBI Prokaryotic Genome Annotation Pipeline (PGAP)	Chromosome	777465	988427	2020-12-31	824	PRJNA639688	SAMN15246595	298	NA	NA
297	Belgium	Bos taurus	Lung	016452705.1	Mycoplasmopsis bovis		strain: Mb168	28903	ASM1645270v1	GCA_016452705.1	GenBank	NCBI Prokaryotic Genome Annotation Pipeline (PGAP)	Chromosome	979861	979961	2020-12-31	818	PRJNA639688	SAMN15246594	333	closest 224, 263, 3 mismatches	closest 2 and 130 others, 6 mismatches
298	Belgium	Bos taurus	Lung	016452725.1	Mycoplasmopsis bovis		strain: Mb166	28903	ASM1645272v1	GCA_016452725.1	GenBank	NCBI Prokaryotic Genome Annotation Pipeline (PGAP)	Chromosome	979876	979976	2020-12-31	824	PRJNA639688	SAMN15246593	118	closest 21, 64, 99, 104, 105, 122, 123, 137, 156, 163, 181, 190, 249, 250, 252, 253, 254, 256, 259, 260, 262, 273, 3 mismatches	closest 5,12, 38, 39, 62, 72, 76, 78, 86, 99, 155, 163, 166, 3 mismatches
299	Belgium	Bos taurus	Lung	016452745.1	Mycoplasmopsis bovis		strain: Mb152	28903	ASM1645274v1	GCA_016452745.1	GenBank	NCBI Prokaryotic Genome Annotation Pipeline (PGAP)	Chromosome	974732	974832	2020-12-31	857	PRJNA639688	SAMN15246592	172	NA	NA
300				016452765.2	Mycoplasmopsis bovis		strain: Mb1	28903	ASM1645276v2	GCA_016452765.2	GenBank	NCBI Prokaryotic Genome Annotation Pipeline (PGAP)	Chromosome	1092772	1092872	2023-05-16	976	PRJNA639688	SAMN15246591	110	closest 224, 1 mismatch	closest 52;70;144;158, 3 mismatches
301	Belgium	Bos taurus	Lung	016452785.1	Mycoplasmopsis bovis		strain: Mb172	28903	ASM1645278v1	GCA_016452785.1	GenBank	NCBI Prokaryotic Genome Annotation Pipeline (PGAP)	Chromosome	752793	987424	2020-12-31	819	PRJNA639688	SAMN15246589	314	NA	NA
302	Belgium	Bos taurus	Joint	016452805.1	Mycoplasmopsis bovis		strain: Mb147	28903	ASM1645280v1	GCA_016452805.1	GenBank	NCBI Prokaryotic Genome Annotation Pipeline (PGAP)	Chromosome	980490	980590	2020-12-31	850	PRJNA639688	SAMN15246588	181	NA	NA
303	Belgium	Bos taurus	Nasal	016452825.1	Mycoplasmopsis bovis		strain: Mb185	28903	ASM1645282v1	GCA_016452825.1	GenBank	NCBI Prokaryotic Genome Annotation Pipeline (PGAP)	Chromosome	756723	982375	2020-12-31	825	PRJNA639688	SAMN15246587	183	NA	NA
304				016452845.2	Mycoplasmopsis bovis		strain: Mb287	28903	ASM1645284v2	GCA_016452845.2	GenBank	NCBI Prokaryotic Genome Annotation Pipeline (PGAP)	Chromosome	1126948	1127048	2023-05-19	993	PRJNA639688	SAMN15246586	300	closest 21;35;98;128;173;206;270, 1 mismatch	closest 5;33;36;37;71;146, 1 mismatch
305	Belgium	Bos taurus	Lung	016452865.1	Mycoplasmopsis bovis		strain: Mb208	28903	ASM1645286v1	GCA_016452865.1	GenBank	NCBI Prokaryotic Genome Annotation Pipeline (PGAP)	Chromosome	747213	971344	2020-12-31	824	PRJNA639688	SAMN15246585	115	closest 2 and 108 others, 5 mismatches	closest 15, 29, 38, 40, 65, 66, 83, 91, 92, 120, 125, 127, 129, 148, 152, 160, 164, 5 mismatches
306	Belgium	Bos taurus	Lung	016452885.1	Mycoplasmopsis bovis		strain: Mb59	28903	ASM1645288v1	GCA_016452885.1	GenBank	NCBI Prokaryotic Genome Annotation Pipeline (PGAP)	Chromosome	970538	970638	2020-12-31	822	PRJNA639688	SAMN15246584	146	closest 8, 188, 4 mismatches	closest 18, 167, 4 mismatches
307	Belgium	Bos taurus	Lung	016452905.1	Mycoplasmopsis bovis		strain: Mb51	28903	ASM1645290v1	GCA_016452905.1	GenBank	NCBI Prokaryotic Genome Annotation Pipeline (PGAP)	Chromosome	972234	972334	2020-12-31	847	PRJNA639688	SAMN15246583	332	NA	NA
308	Belgium	Bos taurus	Lung	016452925.1	Mycoplasmopsis bovis		strain: Mb193	28903	ASM1645292v1	GCA_016452925.1	GenBank	NCBI Prokaryotic Genome Annotation Pipeline (PGAP)	Chromosome	972190	972290	2020-12-31	850	PRJNA639688	SAMN15246582	179	NA	NA
309	Belgium	Bos taurus	Lung	016452945.1	Mycoplasmopsis bovis		strain: Mb134	28903	ASM1645294v1	GCA_016452945.1	GenBank	NCBI Prokaryotic Genome Annotation Pipeline (PGAP)	Chromosome	991508	991608	2020-12-31	815	PRJNA639688	SAMN15246581	280	NA	NA
310	Belgium	Bos taurus	Lung	016452965.1	Mycoplasmopsis bovis		strain: Mb109	28903	ASM1645296v1	GCA_016452965.1	GenBank	NCBI Prokaryotic Genome Annotation Pipeline (PGAP)	Chromosome	778937	999623	2020-12-31	846	PRJNA639688	SAMN15246579	134	closest 29, 30, 31, 32, 136, 176, 177, 189, 197, 204, 222, 223, 247, 265, 4 mismatches	closest 7, 94, 133, 4 mismatches
311	Belgium	Bos taurus	Nasal	016452985.1	Mycoplasmopsis bovis		strain: VK12	28903	ASM1645298v1	GCA_016452985.1	GenBank	NCBI Prokaryotic Genome Annotation Pipeline (PGAP)	Chromosome	991598	991698	2020-12-31	848	PRJNA639688	SAMN15246578	156	closest 19 and 73 others, 4 mismatches	closest 2-9;12;19;27;30;34;38;39;40;47;53;61;62;65-67;72;73;75-78;80;84;86;95;99;100;104; 113;120;127;151;155-157;159;163;166;169;170;184;185;187;190, 4 mismatches
312	Belgium	Bos taurus	Nasal	016453005.1	Mycoplasmopsis bovis		strain: VK32	28903	ASM1645300v1	GCA_016453005.1	GenBank	NCBI Prokaryotic Genome Annotation Pipeline (PGAP)	Chromosome	791670	995780	2020-12-31	840	PRJNA639688	SAMN15246577	138	NA	NA
313	Belgium	Bos taurus	Lung	016453025.1	Mycoplasmopsis bovis		strain: VK41	28903	ASM1645302v1	GCA_016453025.1	GenBank	NCBI Prokaryotic Genome Annotation Pipeline (PGAP)	Chromosome	986632	986732	2020-12-31	816	PRJNA639688	SAMN15246576	342	NA	NA
314	Belgium	Bos taurus	Nasal	016453045.1	Mycoplasmopsis bovis		strain: TO VK	28903	ASM1645304v1	GCA_016453045.1	GenBank	NCBI Prokaryotic Genome Annotation Pipeline (PGAP)	Chromosome	972289	972389	2020-12-31	843	PRJNA639688	SAMN15246575	267	closest 2, 3, 4, 40, 111, 112, 114, 116, 117, 119, 120, 121, 127, 162, 163, 164, 170, 171, 172, 195, 198, 199, 235, 247, 248, 277, 279	closest 15, 29, 83, 91, 92, 125, 148, 152, 4 mismatches
315	Belgium	Bos taurus	Lung	016453065.1	Mycoplasmopsis bovis		strain: Mb217	28903	ASM1645306v1	GCA_016453065.1	GenBank	NCBI Prokaryotic Genome Annotation Pipeline (PGAP)	Chromosome	982820	982920	2020-12-31	833	PRJNA639688	SAMN15246574	305	closest 8, 188, 4 mismatches	closest 18, 167, 3 mismatches
316	Belgium	Bos taurus	Nasal	016453085.1	Mycoplasmopsis bovis		strain: Mb188	28903	ASM1645308v1	GCA_016453085.1	GenBank	NCBI Prokaryotic Genome Annotation Pipeline (PGAP)	Chromosome	986341	986441	2020-12-31	859	PRJNA639688	SAMN15246573	147	closest 19 and 73 others, 4 mismatches	closest 2 and 48 others, 4 mismatches
317	Belgium	Bos taurus	Nasal	016453105.1	Mycoplasmopsis bovis		strain: VK30	28903	ASM1645310v1	GCA_016453105.1	GenBank	NCBI Prokaryotic Genome Annotation Pipeline (PGAP)	Chromosome	757846	995484	2020-12-31	830	PRJNA639688	SAMN15246572	245	closest 45;67;68;69;149;152;237, 3 mismatches	closest 124, 3 mismatches
318	Belgium	Bos taurus	Nasal	016453125.1	Mycoplasmopsis bovis		strain: VK27	28903	ASM1645312v1	GCA_016453125.1	GenBank	NCBI Prokaryotic Genome Annotation Pipeline (PGAP)	Chromosome	753960	989545	2020-12-31	831	PRJNA639688	SAMN15246571	303	NA	NA
319	Belgium	Bos taurus	Nasal	016453145.1	Mycoplasmopsis bovis		strain: VK26	28903	ASM1645314v1	GCA_016453145.1	GenBank	NCBI Prokaryotic Genome Annotation Pipeline (PGAP)	Chromosome	760224	997115	2020-12-31	840	PRJNA639688	SAMN15246570	134	NA	NA
320	Belgium	Bos taurus	Nasal	016453165.1	Mycoplasmopsis bovis		strain: VK24	28903	ASM1645316v1	GCA_016453165.1	GenBank	NCBI Prokaryotic Genome Annotation Pipeline (PGAP)	Chromosome	792993	992078	2020-12-31	826	PRJNA639688	SAMN15246568	269	closest 224, 4 mismatches	closest 11;13;14;16;18;20;22;23;24;25;42;50;51;52;55;56;59;63;64;68;69;70;93;97;131;142;143;144;145;147;149;158;186, 6 mismatches
321	Belgium	Bos taurus	Nasal	016453185.1	Mycoplasmopsis bovis		strain: VK23	28903	ASM1645318v1	GCA_016453185.1	GenBank	NCBI Prokaryotic Genome Annotation Pipeline (PGAP)	Chromosome	976296	976396	2020-12-31	836	PRJNA639688	SAMN15246567	279	NA	NA
322				016453205.2	Mycoplasmopsis bovis		strain: VK22	28903	ASM1645320v2	GCA_016453205.2	GenBank	NCBI Prokaryotic Genome Annotation Pipeline (PGAP)	Chromosome	1107730	1107830	2023-05-19	970	PRJNA639688	SAMN15246566	140	135	185
323	Belgium	Bos taurus	Nasal	016453225.1	Mycoplasmopsis bovis		strain: VK19	28903	ASM1645322v1	GCA_016453225.1	GenBank	NCBI Prokaryotic Genome Annotation Pipeline (PGAP)	Chromosome	789227	990850	2020-12-31	828	PRJNA639688	SAMN15246565	138	closest 224;263, 4 mismatches	closest 1-7;9-13;16;19;25-28;30;33-34;36-41;43;46-48;50-56;58-62;65-66;69-78;80-82;84-86;90;94-95;99-101;104;106-110;113-115;117;119-123;127-128;130;133-136;139-141;144;146;150-151;154-159;161;163;165-166;168-170;172-176;184-185;187-190, 6 mismatches
324	Belgium	Bos taurus	Nasal	016453245.1	Mycoplasmopsis bovis		strain: VK16	28903	ASM1645324v1	GCA_016453245.1	GenBank	NCBI Prokaryotic Genome Annotation Pipeline (PGAP)	Chromosome	977370	977470	2020-12-31	828	PRJNA639688	SAMN15246564	311	closest 8;188, 3 mismatches	closest 18, 3 mismatches
325	Belgium	Bos taurus	Nasal	016453265.1	Mycoplasmopsis bovis		strain: VK15	28903	ASM1645326v1	GCA_016453265.1	GenBank	NCBI Prokaryotic Genome Annotation Pipeline (PGAP)	Chromosome	975442	975542	2020-12-31	834	PRJNA639688	SAMN15246563	335	NA	NA
326	Belgium	Bos taurus	Nasal	016453285.1	Mycoplasmopsis bovis		strain: VK14	28903	ASM1645328v1	GCA_016453285.1	GenBank	NCBI Prokaryotic Genome Annotation Pipeline (PGAP)	Chromosome	987558	987658	2020-12-31	848	PRJNA639688	SAMN15246562	349	NA	NA
327	Belgium	Bos taurus	Nasal	016453305.1	Mycoplasmopsis bovis		strain: VK13	28903	ASM1645330v1	GCA_016453305.1	GenBank	NCBI Prokaryotic Genome Annotation Pipeline (PGAP)	Chromosome	985687	985787	2020-12-31	853	PRJNA639688	SAMN15246561	163	NA	NA
328	Belgium	Bos taurus	Nasal	016453325.1	Mycoplasmopsis bovis		strain: VK11	28903	ASM1645332v1	GCA_016453325.1	GenBank	NCBI Prokaryotic Genome Annotation Pipeline (PGAP)	Chromosome	977351	977451	2020-12-31	849	PRJNA639688	SAMN15246560	88	closest 2;3;11;19-24;26;27;40;60-64;74;80;99-106;114;122;123;129;131;134;137;139;140;146;155;156;158;159;163;165;167;168;175;181;190;203;216;219;231;232;236;238;239;245;249;250;252-256;259;260;262;267;269;273;277;284;286;290;291, 4 mismatches	closest 2;3;5;6;8;12;19;27;30;34;38-40;61;62,65-67;72;73;75-78;80;84;86;95;99;100;104;113;120;122;125;127;151;152;155-157;163;166;184;187, 4 mismatches
329	Belgium	Bos taurus	Nasal	016453345.1	Mycoplasmopsis bovis		strain: VK10	28903	ASM1645334v1	GCA_016453345.1	GenBank	NCBI Prokaryotic Genome Annotation Pipeline (PGAP)	Chromosome	969133	969233	2020-12-31	831	PRJNA639688	SAMN15246559	117	NA	NA
330	Belgium	Bos taurus	Nasal	016453365.1	Mycoplasmopsis bovis		strain: VK25	28903	ASM1645336v1	GCA_016453365.1	GenBank	NCBI Prokaryotic Genome Annotation Pipeline (PGAP)	Chromosome	741873	975054	2020-12-31	809	PRJNA639688	SAMN15246557	351	NA	NA
331	Belgium	Bos taurus	Lung	016453385.1	Mycoplasmopsis bovis		strain: Mb225	28903	ASM1645338v1	GCA_016453385.1	GenBank	NCBI Prokaryotic Genome Annotation Pipeline (PGAP)	Chromosome	982983	983083	2020-12-31	852	PRJNA639688	SAMN15246556	171	NA	NA
332	Belgium	Bos taurus	Lung	016453405.1	Mycoplasmopsis bovis		strain: Mb214	28903	ASM1645340v1	GCA_016453405.1	GenBank	NCBI Prokaryotic Genome Annotation Pipeline (PGAP)	Chromosome	979664	979764	2020-12-31	843	PRJNA639688	SAMN15246555	179	NA	NA
333	Belgium	Bos taurus	Milk	016453425.1	Mycoplasmopsis bovis		strain: AR4	28903	ASM1645342v1	GCA_016453425.1	GenBank	NCBI Prokaryotic Genome Annotation Pipeline (PGAP)	Chromosome	980726	980826	2020-12-31	857	PRJNA639688	SAMN15246554	171	closest 270, 4 mismatches	closest 2-9;12;15;19;21;27;29;30;33;34;36-40;44;47;53;58;61;62;65-67;71-78;80;81;83-87;91;92;94-96;99;100;104;110;111;113;117;120;122;123;125;127;129;133;136;140;146;148;151;152;154-157;159;160;163;164;166;167;169;170;184;185;187;189;190, 6 mismatches
334	Belgium	Bos taurus	Lung	016453445.1	Mycoplasmopsis bovis		strain: Mb130	28903	ASM1645344v1	GCA_016453445.1	GenBank	NCBI Prokaryotic Genome Annotation Pipeline (PGAP)	Chromosome	981055	981155	2020-12-31	816	PRJNA639688	SAMN15246553	292	NA	NA
335	Belgium	Bos taurus	Lung	016453465.1	Mycoplasmopsis bovis		strain: Mb276	28903	ASM1645346v1	GCA_016453465.1	GenBank	NCBI Prokaryotic Genome Annotation Pipeline (PGAP)	Chromosome	983349	983449	2020-12-31	856	PRJNA639688	SAMN15246552	156	closest 2;3;11;19-24;26;27;40;60-64;74;80;99-106;114;122;123;129;131;134;137;139;140;146;155;156;158;159;163;165;167;168;175;181;190;203;216;219;231;232;236;238;239;245;249;250;252-256;259;260;262;267;269;273;277;284;286;290;291, 4 mismatches	closest 2;3;5;6;8;12;19;27;30;34;38-40;61;62,65-67;72;73;75-78;80;84;86;95;99;100;104;113;120;122;125;127;151;152;155-157;163;166;184;187, 4 mismatches
336	Belgium	Bos taurus	Lung	016453485.1	Mycoplasmopsis bovis		strain: Mb272	28903	ASM1645348v1	GCA_016453485.1	GenBank	NCBI Prokaryotic Genome Annotation Pipeline (PGAP)	Chromosome	763159	982388	2020-12-31	793	PRJNA639688	SAMN15246551	317	closest 29-32;136;169;170;173;176;177;195-197;235;246;247;280, 4 mismatches	closest 7;94;133, 5 mismatches
337	Belgium	Bos taurus	Lung	016453505.1	Mycoplasmopsis bovis		strain: Mb229	28903	ASM1645350v1	GCA_016453505.1	GenBank	NCBI Prokaryotic Genome Annotation Pipeline (PGAP)	Chromosome	983119	983219	2020-12-31	850	PRJNA639688	SAMN15246550	347	NA	NA
338	Belgium	Bos taurus	Lung	016453525.1	Mycoplasmopsis bovis		strain: Mb219	28903	ASM1645352v1	GCA_016453525.1	GenBank	NCBI Prokaryotic Genome Annotation Pipeline (PGAP)	Chromosome	981652	981752	2020-12-31	850	PRJNA639688	SAMN15246549	278	NA	NA
339	Belgium	Bos taurus	Lung	016453545.1	Mycoplasmopsis bovis		strain: Mb218	28903	ASM1645354v1	GCA_016453545.1	GenBank	NCBI Prokaryotic Genome Annotation Pipeline (PGAP)	Chromosome	751068	974692	2020-12-31	817	PRJNA639688	SAMN15246548	115	NA	NA
340	Belgium	Bos taurus		016453565.1	Mycoplasmopsis bovis		strain: Mb275	28903	ASM1645356v1	GCA_016453565.1	GenBank	NCBI Prokaryotic Genome Annotation Pipeline (PGAP)	Chromosome	979387	979487	2020-12-31	821	PRJNA639688	SAMN15246546	164	NA	NA
341	Belgium	Bos taurus	Milk	016453585.1	Mycoplasmopsis bovis		strain: Mb274	28903	ASM1645358v1	GCA_016453585.1	GenBank	NCBI Prokaryotic Genome Annotation Pipeline (PGAP)	Chromosome	979104	979204	2020-12-31	821	PRJNA639688	SAMN15246545	164	NA	NA
342	Belgium	Bos taurus		016453605.1	Mycoplasmopsis bovis		strain: Mb231	28903	ASM1645360v1	GCA_016453605.1	GenBank	NCBI Prokaryotic Genome Annotation Pipeline (PGAP)	Chromosome	977173	977273	2020-12-31	820	PRJNA639688	SAMN15246544	322	closest 7-10;14;26;28;29;31;32;91;93;100;109;136;139;142;144;147;148;166-168;172;177;180;183-185;195-198;207;208;215;217;221;224;230;242;247;248;263;268;270;281;288;291, 5 mismatches	closest 14;18;19;22;23;27;40;51;56;59;61;63;64;66;68;79;84;93-97;143;147;149;154;158;167;189, 6 mismatches
343				016453625.2	Mycoplasmopsis bovis		strain: Mb222	28903	ASM1645362v2	GCA_016453625.2	GenBank	NCBI Prokaryotic Genome Annotation Pipeline (PGAP)	Chromosome	1058799	1058899	2023-05-19	940	PRJNA639688	SAMN15246543	110	closest 224, 1 mismatch	closest 19;51;70;154;158, 2 mismatches
344	Belgium	Bos taurus	Nasal	016453645.1	Mycoplasmopsis bovis		strain: Mb180	28903	ASM1645364v1	GCA_016453645.1	GenBank	NCBI Prokaryotic Genome Annotation Pipeline (PGAP)	Chromosome	979596	979696	2020-12-31	814	PRJNA639688	SAMN15246542	127	NA	NA
345	Belgium	Bos taurus	Nasal	016453665.1	Mycoplasmopsis bovis		strain: Mb179	28903	ASM1645366v1	GCA_016453665.1	GenBank	NCBI Prokaryotic Genome Annotation Pipeline (PGAP)	Chromosome	738919	967391	2020-12-31	808	PRJNA639688	SAMN15246541	166	NA	NA
346	Belgium	Bos taurus	Nasal	016453685.1	Mycoplasmopsis bovis		strain: Mb174	28903	ASM1645368v1	GCA_016453685.1	GenBank	NCBI Prokaryotic Genome Annotation Pipeline (PGAP)	Chromosome	971978	972078	2020-12-31	814	PRJNA639688	SAMN15246540	174	NA	NA
347				016453705.2	Mycoplasmopsis bovis		strain: Mb169	28903	ASM1645370v2	GCA_016453705.2	GenBank	NCBI Prokaryotic Genome Annotation Pipeline (PGAP)	Chromosome	1076860	1076960	2023-05-19	972	PRJNA639688	SAMN15246539	176	closest 7;8;10;180;184, 1 mismatch	closest 14;18;143, 1 mismatch
348	Belgium	Bos taurus	Ear	016453725.1	Mycoplasmopsis bovis		strain: Mb162	28903	ASM1645372v1	GCA_016453725.1	GenBank	NCBI Prokaryotic Genome Annotation Pipeline (PGAP)	Chromosome	969273	969373	2020-12-31	803	PRJNA639688	SAMN15246538	174	NA	NA
349	Belgium	Bos taurus	Ear	016453745.1	Mycoplasmopsis bovis		strain: Mb158	28903	ASM1645374v1	GCA_016453745.1	GenBank	NCBI Prokaryotic Genome Annotation Pipeline (PGAP)	Chromosome	759871	970290	2020-12-31	812	PRJNA639688	SAMN15246537	340	closest 29-32;136;169;170;173;176;177;195-197;235;246;247;280, 4 mismatches	closest 7;94;133, 5 mismatches
350	Belgium	Bos taurus	Lung	016453765.1	Mycoplasmopsis bovis		strain: Mb157	28903	ASM1645376v1	GCA_016453765.1	GenBank	NCBI Prokaryotic Genome Annotation Pipeline (PGAP)	Chromosome	788309	987216	2020-12-31	852	PRJNA639688	SAMN15246535	268	NA	NA
351	Belgium	Bos taurus	Lung	016453785.1	Mycoplasmopsis bovis		strain: Mb141	28903	ASM1645378v1	GCA_016453785.1	GenBank	NCBI Prokaryotic Genome Annotation Pipeline (PGAP)	Chromosome	980199	980299	2020-12-31	837	PRJNA639688	SAMN15246534	285	NA	NA
352	Belgium	Bos taurus	Lung	016453805.1	Mycoplasmopsis bovis		strain: Mb140	28903	ASM1645380v1	GCA_016453805.1	GenBank	NCBI Prokaryotic Genome Annotation Pipeline (PGAP)	Chromosome	989297	989397	2020-12-31	858	PRJNA639688	SAMN15246533	149	closest 2;3;11;19-24;26;27;40;60-64;74;80;99-106;114;122;123;129;131;134;137;139;140;146;155;156;158;159;163;165;167;168;175;181;190;203;216;219;231;232;236;238;239;245;249;250;252-256;259;260;262;267;269;273;277;284;286;290;291, 4 mismatches	closest 2;3;5;6;8;12;19;27;30;34;38-40;61;62,65-67;72;73;75-78;80;84;86;95;99;100;104;113;120;122;125;127;151;152;155-157;163;166;184;187, 4 mismatches
353	Belgium	Bos taurus	Lung	016453825.1	Mycoplasmopsis bovis		strain: Mb116	28903	ASM1645382v1	GCA_016453825.1	GenBank	NCBI Prokaryotic Genome Annotation Pipeline (PGAP)	Chromosome	975816	975916	2020-12-31	830	PRJNA639688	SAMN15246532	118	closest 26;28;100;139;146;147;165;167;168;203;219;230;286;291, 4 mismatches	closest 19;27;40;61;66;84;95, 4 mismatches
354	Belgium	Bos taurus	Lung	016453845.1	Mycoplasmopsis bovis		strain: Mb112	28903	ASM1645384v1	GCA_016453845.1	GenBank	NCBI Prokaryotic Genome Annotation Pipeline (PGAP)	Chromosome	738844	970214	2020-12-31	803	PRJNA639688	SAMN15246531	323	closest 29-32;136;176;177;189;197;204;222;223;247;265, 4 mismatches	closest 7;94;133, 4 mismatches
355	Belgium	Bos taurus	Nasal	016453865.1	Mycoplasmopsis bovis		strain: Mb103	28903	ASM1645386v1	GCA_016453865.1	GenBank	NCBI Prokaryotic Genome Annotation Pipeline (PGAP)	Chromosome	750091	982294	2020-12-31	832	PRJNA639688	SAMN15246530	274	closest 224;263, 4 mismatches	NA
356	Belgium	Bos taurus	Lung	016453885.1	Mycoplasmopsis bovis		strain: Mb98	28903	ASM1645388v1	GCA_016453885.1	GenBank	NCBI Prokaryotic Genome Annotation Pipeline (PGAP)	Chromosome	980198	980298	2020-12-31	849	PRJNA639688	SAMN15246529	148	closest 2;3;11;19-24;26;27;40;60-64;74;80;99-106;114;122;123;129;131;134;137;139;140;146;155;156;158;159;163;165;167;168;175;181;190;203;216;219;231;232;236;238;239;245;249;250;252-256;259;260;262;267;269;273;277;284;286;290;291, 4 mismatches	closest 2;3;5;6;8;12;19;27;30;34;38-40;61;62,65-67;72;73;75-78;80;84;86;95;99;100;104;113;120;122;125;127;151;152;155-157;163;166;184;187, 4 mismatches
357	Belgium	Bos taurus	Lung	016453905.1	Mycoplasmopsis bovis		strain: Mb32	28903	ASM1645390v1	GCA_016453905.1	GenBank	NCBI Prokaryotic Genome Annotation Pipeline (PGAP)	Chromosome	780664	978016	2020-12-31	849	PRJNA639688	SAMN15246528	149	closest 19-24;26;27;60-64;74;99;100-106;122;123;131;134;137;139;140;146;155;159;165;167;168;175;181;190;203;219;231;232;236;238;245;249;250;253-256;260;267;269;284;286;290;291, 3 mismatches	closest 2;3;5;6;8;12;19;27;30;34;38-40;61;62,65-67;72;73;75-78;80;84;86;95;99;100;104;113;120;122;125;127;151;152;155-157;163;166;184;187, 3 mismatches
358	Belgium	Bos taurus	Lung	016453925.1	Mycoplasmopsis bovis		strain: Mb7	28903	ASM1645392v1	GCA_016453925.1	GenBank	NCBI Prokaryotic Genome Annotation Pipeline (PGAP)	Chromosome	743633	973520	2020-12-31	805	PRJNA639688	SAMN15246527	291	closest 29-32;136;176;177;189;197;204;222;223;247;265, 4 mismatches	closest 7;94;133, 4 mismatches
359	Belgium	Bos taurus	Lung	016453945.1	Mycoplasmopsis bovis		strain: Mb6	28903	ASM1645394v1	GCA_016453945.1	GenBank	NCBI Prokaryotic Genome Annotation Pipeline (PGAP)	Chromosome	775824	975449	2020-12-31	833	PRJNA639688	SAMN15246526	148	NA	NA
360	Belgium	Bos taurus	Nasal	016453965.1	Mycoplasmopsis bovis		strain: VK9	28903	ASM1645396v1	GCA_016453965.1	GenBank	NCBI Prokaryotic Genome Annotation Pipeline (PGAP)	Chromosome	975108	975208	2020-12-31	839	PRJNA639688	SAMN15246524	147	closest 2;3;11;19-28;99-106;122;129;134;135;139;140;147;150;151;153;155;156;158;159;161;163;167;168;174;175;181;182;187;209;230-232;239;245;251;252;254;255;260;262;264;267;269;273;277;289;290;291, 4 mismatches	closest 2-9;12;19;27;30;34;38;39;40;47;53;61;62;65-67;72;73;75-78;80;84;86;95;99;100;104;111;113;120;122;125;127;129;151;152;155-157;159;163;166;169;170;184;185;187;190, 5 mismatches
361	Belgium	Bos taurus	Nasal	016453985.1	Mycoplasmopsis bovis		strain: VK8	28903	ASM1645398v1	GCA_016453985.1	GenBank	NCBI Prokaryotic Genome Annotation Pipeline (PGAP)	Chromosome	978565	978665	2020-12-31	826	PRJNA639688	SAMN15246523	180	NA	NA
362	Belgium	Bos taurus	Nasal	016454005.1	Mycoplasmopsis bovis		strain: VK7	28903	ASM1645400v1	GCA_016454005.1	GenBank	NCBI Prokaryotic Genome Annotation Pipeline (PGAP)	Chromosome	972002	972102	2020-12-31	814	PRJNA639688	SAMN15246522	166	NA	NA
363	Belgium	Bos taurus	Nasal	016454025.1	Mycoplasmopsis bovis		strain: VK6	28903	ASM1645402v1	GCA_016454025.1	GenBank	NCBI Prokaryotic Genome Annotation Pipeline (PGAP)	Chromosome	985395	985495	2020-12-31	823	PRJNA639688	SAMN15246521	127	closest 224, 4 mismatches	closest 11;13;14;16;18;20;22;23;24;25;42;50;51;52;55;56;59;63;64;68;69;70;93;97;131;142;143;144;145;147;149;158;186, 6 mismatches
364	Belgium	Bos taurus	Nasal	016454045.1	Mycoplasmopsis bovis		strain: VK5	28903	ASM1645404v1	GCA_016454045.1	GenBank	NCBI Prokaryotic Genome Annotation Pipeline (PGAP)	Chromosome	969144	969244	2020-12-31	831	PRJNA639688	SAMN15246520	173	NA	NA
365	Belgium	Bos taurus	Nasal	016454065.1	Mycoplasmopsis bovis		strain: VK3	28903	ASM1645406v1	GCA_016454065.1	GenBank	NCBI Prokaryotic Genome Annotation Pipeline (PGAP)	Chromosome	742360	973856	2020-12-31	813	PRJNA639688	SAMN15246519	345	NA	NA
366	Belgium	Bos taurus	Lung	016454085.1	Mycoplasmopsis bovis		strain: Mb143	28903	ASM1645408v1	GCA_016454085.1	GenBank	NCBI Prokaryotic Genome Annotation Pipeline (PGAP)	Chromosome	964476	964576	2020-12-31	832	PRJNA639688	SAMN15246518	117	NA	NA
367	Belgium	Bos taurus	Nasal	016454105.1	Mycoplasmopsis bovis		strain: TO19	28903	ASM1645410v1	GCA_016454105.1	GenBank	NCBI Prokaryotic Genome Annotation Pipeline (PGAP)	Chromosome	969406	969506	2020-12-31	843	PRJNA639688	SAMN15246517	172	closest 2;3;11;19-24;26;27;99-106;122;129;134;139;140;155;156;158;159;163;167;168;175;181;231;232;239;245;252;254;255;260;262;267;269;273;277;290;291, 3 mismatches	closest 2;3;5;6;8;12;19;27;30;34;38-40;61;62;65-67;72;73;75-78;80;84;86;95;99;100;104;113;120;122;125;127;151;152;155-157;163;166;184;187, 4 mismatches
368	Belgium	Bos taurus	Lung	016454125.1	Mycoplasmopsis bovis		strain: Mb50	28903	ASM1645412v1	GCA_016454125.1	GenBank	NCBI Prokaryotic Genome Annotation Pipeline (PGAP)	Chromosome	970761	970861	2020-12-31	836	PRJNA639688	SAMN15246516	293	closest 8;188;207, 4 mismatches	closest 18, 3 mismatches
369				016454145.2	Mycoplasmopsis bovis		strain: Mb49	28903	ASM1645414v2	GCA_016454145.2	GenBank	NCBI Prokaryotic Genome Annotation Pipeline (PGAP)	Chromosome	1113021	1113121	2023-05-19	982	PRJNA639688	SAMN15246515	316	21	5
370	Canada	Bos taurus	Joint	016807705.1	Mycoplasmopsis bovis		strain: Mb1	28903	ASM1680770v1	GCA_016807705.1	GenBank	NCBI Prokaryotic Genome Annotation Pipeline (PGAP)	Complete Genome	978001	978001	2021-02-04	855	PRJNA680748	SAMN16912279	126	2	125
371	Canada	Bos taurus	Lung	016807725.1	Mycoplasmopsis bovis		strain: Mb160	28903	ASM1680772v1	GCA_016807725.1	GenBank	NCBI Prokaryotic Genome Annotation Pipeline (PGAP)	Complete Genome	1049056	1049056	2021-02-04	897	PRJNA680748	SAMN16912280	119	137	5
372	Canada	Bison bison	Lung	016807745.1	Mycoplasmopsis bovis		strain: Mb300	28903	ASM1680774v1	GCA_016807745.1	GenBank	NCBI Prokaryotic Genome Annotation Pipeline (PGAP)	Complete Genome	1162329	1162329	2021-02-04	990	PRJNA680748	SAMN16912281	229	62	2
373	Canada	Bison bison	Lung	016807765.1	Mycoplasmopsis bovis		strain: Mb304	28903	ASM1680776v1	GCA_016807765.1	GenBank	NCBI Prokaryotic Genome Annotation Pipeline (PGAP)	Chromosome	1039622	1039722	2021-02-04	886	PRJNA680748	SAMN16912282	119	137	5
374				018136415.2	Mycoplasmopsis bovis		strain: PG45.10	28903	ASM1813641v2	GCA_018136415.2	GenBank	NCBI Prokaryotic Genome Annotation Pipeline (PGAP)	Chromosome	1019609	1019709	2023-05-16	929	PRJNA639688	SAMN15246624	137	12	17
375	Belgium	Bos taurus		018136435.1	Mycoplasmopsis bovis		strain: PG45.9	28903	ASM1813643v1	GCA_018136435.1	GenBank	NCBI Prokaryotic Genome Annotation Pipeline (PGAP)	Chromosome	1001153	1001253	2021-04-23	893	PRJNA639688	SAMN15246612	177	12	17
376	Belgium	Bos taurus	Nasal	018136475.1	Mycoplasmopsis bovis		strain: Mb184	28903	ASM1813647v1	GCA_018136475.1	GenBank	NCBI Prokaryotic Genome Annotation Pipeline (PGAP)	Chromosome	984777	984877	2021-04-23	842	PRJNA639688	SAMN15246605	346	NA	NA
377	Belgium	Bos taurus		018136495.1	Mycoplasmopsis bovis		strain: PG45.8	28903	ASM1813649v1	GCA_018136495.1	GenBank	NCBI Prokaryotic Genome Annotation Pipeline (PGAP)	Chromosome	1000932	1001032	2021-04-23	884	PRJNA639688	SAMN15246601	331	closest 12;94;118;133, 3 mismatches	closest 17;31;89;183, 2 mismatches
378	Belgium	Bos taurus		018136515.1	Mycoplasmopsis bovis		strain: PG45.7	28903	ASM1813651v1	GCA_018136515.1	GenBank	NCBI Prokaryotic Genome Annotation Pipeline (PGAP)	Chromosome	1001758	1001858	2021-04-23	885	PRJNA639688	SAMN15246590	155	closest 12;94;118;133, 3 mismatches	closest 17;31;89;183, 2 mismatches
379	Belgium	Bos taurus		018136535.1	Mycoplasmopsis bovis		strain: PG45.6	28903	ASM1813653v1	GCA_018136535.1	GenBank	NCBI Prokaryotic Genome Annotation Pipeline (PGAP)	Chromosome	1003121	1003221	2021-04-23	886	PRJNA639688	SAMN15246580	155	closest 12;94;118;133, 3 mismatches	closest 17;31;89;183, 2 mismatches
380	Belgium	Bos taurus		018136555.1	Mycoplasmopsis bovis		strain: PG45.5	28903	ASM1813655v1	GCA_018136555.1	GenBank	NCBI Prokaryotic Genome Annotation Pipeline (PGAP)	Chromosome	1002562	1002662	2021-04-23	890	PRJNA639688	SAMN15246569	339	closest 12;94;118;133, 3 mismatches	closest 17;31;89;183, 2 mismatches
381	Belgium	Bos taurus		018136575.1	Mycoplasmopsis bovis		strain: PG45.4	28903	ASM1813657v1	GCA_018136575.1	GenBank	NCBI Prokaryotic Genome Annotation Pipeline (PGAP)	Chromosome	1001344	1001444	2021-04-23	886	PRJNA639688	SAMN15246558	326	closest 12;94;133, 2 mismatches	closest 17;31;89;183, 3 mismatches
382	Belgium	Bos taurus		018136595.1	Mycoplasmopsis bovis		strain: PG45.3	28903	ASM1813659v1	GCA_018136595.1	GenBank	NCBI Prokaryotic Genome Annotation Pipeline (PGAP)	Chromosome	1000283	1000383	2021-04-23	893	PRJNA639688	SAMN15246547	177	closest 12;94;118;133, 3 mismatches	closest 17;31;89;183, 3 mismatches
383	Belgium	Bos taurus		018136615.1	Mycoplasmopsis bovis		strain: PG45.2	28903	ASM1813661v1	GCA_018136615.1	GenBank	NCBI Prokaryotic Genome Annotation Pipeline (PGAP)	Chromosome	1000943	1001043	2021-04-23	888	PRJNA639688	SAMN15246536	313	closest 12;94;118;133, 3 mismatches	closest 17;31;89;183, 2 mismatches
384	Belgium	Bos taurus		018136635.1	Mycoplasmopsis bovis		strain: PG45.1	28903	ASM1813663v1	GCA_018136635.1	GenBank	NCBI Prokaryotic Genome Annotation Pipeline (PGAP)	Chromosome	1000075	1000175	2021-04-23	881	PRJNA639688	SAMN15246525	341	closest 12;94;133, 2 mismatches	closest 17;31;89;183, 2 mismatches
385	USA	Bos taurus	Lung	018591815.1	Mycoplasmopsis bovis		strain: VDL66	28903	ASM1859181v1	GCA_018591815.1	GenBank	NCBI Prokaryotic Genome Annotation Pipeline (PGAP)	Contig	17156	846016	2021-05-28	790	PRJNA534329	SAMN11487655	145	7	14
386	USA	Bos taurus	Lung	018591835.1	Mycoplasmopsis bovis		strain: VDL61	28903	ASM1859183v1	GCA_018591835.1	GenBank	NCBI Prokaryotic Genome Annotation Pipeline (PGAP)	Contig	24537	922391	2021-05-28	819	PRJNA534329	SAMN11487654	246	122	12
387	USA	Bos taurus	Lung	018591855.1	Mycoplasmopsis bovis		strain: VDL60	28903	ASM1859185v1	GCA_018591855.1	GenBank	NCBI Prokaryotic Genome Annotation Pipeline (PGAP)	Contig	23302	900954	2021-05-28	810	PRJNA534329	SAMN11487653	53	closest 15;138, 1 mismatch	closest 11;13, 1 mismatch
388	USA	Bos taurus	Joint	018591875.1	Mycoplasmopsis bovis		strain: VDL48	28903	ASM1859187v1	GCA_018591875.1	GenBank	NCBI Prokaryotic Genome Annotation Pipeline (PGAP)	Contig	31603	909402	2021-05-28	813	PRJNA534329	SAMN11487652	251	closest 2;11;19-22;100-103;134;156;158;159;163;231;232;245;252;255;262;267;273;277, 2 mismatches	closest 8, 1 mismatch
389	USA	Bos taurus	Ear	018591895.1	Mycoplasmopsis bovis		strain: VDL46	28903	ASM1859189v1	GCA_018591895.1	GenBank	NCBI Prokaryotic Genome Annotation Pipeline (PGAP)	Contig	27947	924893	2021-05-28	812	PRJNA534329	SAMN11487651	261	176	7
390	USA	Bos taurus	Lung	018591915.1	Mycoplasmopsis bovis		strain: VDL187	28903	ASM1859191v1	GCA_018591915.1	GenBank	NCBI Prokaryotic Genome Annotation Pipeline (PGAP)	Contig	26594	935348	2021-05-28	831	PRJNA534329	SAMN11487650	129	21	5
391	USA	Bos taurus		018591935.1	Mycoplasmopsis bovis		strain: VDL85	28903	ASM1859193v1	GCA_018591935.1	GenBank	NCBI Prokaryotic Genome Annotation Pipeline (PGAP)	Contig	26839	936301	2021-05-28	833	PRJNA534329	SAMN11487657	262	20	6
392	USA	deer	Lung	018591955.1	Mycoplasmopsis bovis		strain: KRB8	28903	ASM1859195v1	GCA_018591955.1	GenBank	NCBI Prokaryotic Genome Annotation Pipeline (PGAP)	Contig	30580	947991	2021-05-28	829	PRJNA534329	SAMN11487658	85	23	3
393	USA	deer	Lung	018591965.1	Mycoplasmopsis bovis		strain: KRB1	28903	ASM1859196v1	GCA_018591965.1	GenBank	NCBI Prokaryotic Genome Annotation Pipeline (PGAP)	Contig	985180	991636	2021-05-28	862	PRJNA534329	SAMN11487659	43	43	closest 57, 1 mismatch
394	USA	Bos taurus	Lung	018591995.1	Mycoplasmopsis bovis		strain: VDL146	28903	ASM1859199v1	GCA_018591995.1	GenBank	NCBI Prokaryotic Genome Annotation Pipeline (PGAP)	Contig	30850	907136	2021-05-28	815	PRJNA534329	SAMN11487649	53	closest 49;52;63;66;244, 1 mismatch	16
395	USA	Bos taurus	Ear	018592005.1	Mycoplasmopsis bovis		strain: VDL74	28903	ASM1859200v1	GCA_018592005.1	GenBank	NCBI Prokaryotic Genome Annotation Pipeline (PGAP)	Contig	27919	931461	2021-05-28	830	PRJNA534329	SAMN11487656	129	21	5
396	USA	Bos taurus	Milk	018592035.1	Mycoplasmopsis bovis		strain: VDL144	28903	ASM1859203v1	GCA_018592035.1	GenBank	NCBI Prokaryotic Genome Annotation Pipeline (PGAP)	Contig	30856	908392	2021-05-28	810	PRJNA534329	SAMN11487648	22	52	10
397	USA	Bos taurus		018592055.1	Mycoplasmopsis bovis		strain: VDL100	28903	ASM1859205v1	GCA_018592055.1	GenBank	NCBI Prokaryotic Genome Annotation Pipeline (PGAP)	Contig	24588	838772	2021-05-28	752	PRJNA534329	SAMN11487645	284	closest 1, 1 mismatch	15
398	USA	Bos taurus		018592075.1	Mycoplasmopsis bovis		strain: VDL124	28903	ASM1859207v1	GCA_018592075.1	GenBank	NCBI Prokaryotic Genome Annotation Pipeline (PGAP)	Contig	30229	964783	2021-05-28	863	PRJNA534329	SAMN11487647	265	289	9
399	USA	Bos taurus		018592085.1	Mycoplasmopsis bovis		strain: VDL120	28903	ASM1859208v1	GCA_018592085.1	GenBank	NCBI Prokaryotic Genome Annotation Pipeline (PGAP)	Contig	28438	949581	2021-05-28	844	PRJNA534329	SAMN11487646	220	closest 15;138, 1 mismatch	13
400	USA	Bos taurus	Lung	018592115.1	Mycoplasmopsis bovis		strain: KRB5	28903	ASM1859211v1	GCA_018592115.1	GenBank	NCBI Prokaryotic Genome Annotation Pipeline (PGAP)	Contig	26053	951690	2021-05-28	836	PRJNA534329	SAMN11487644	77	25	47
401	USA	Bos taurus	Lung	018592135.1	Mycoplasmopsis bovis		strain: KRB9	28903	ASM1859213v1	GCA_018592135.1	GenBank	NCBI Prokaryotic Genome Annotation Pipeline (PGAP)	Contig	27923	976485	2021-05-28	869	PRJNA534329	SAMN11487642	85	23	3
402	USA	Bos taurus	Nasal	018592155.1	Mycoplasmopsis bovis		strain: KRB11	28903	ASM1859215v1	GCA_018592155.1	GenBank	NCBI Prokaryotic Genome Annotation Pipeline (PGAP)	Contig	29944	974251	2021-05-28	859	PRJNA534329	SAMN11487641	248	27	30
403	Canada	Bison bison	Pharynx	018592175.1	Mycoplasmopsis bovis		strain: NADC98	28903	ASM1859217v1	GCA_018592175.1	GenBank	NCBI Prokaryotic Genome Annotation Pipeline (PGAP)	Contig	29086	922895	2021-05-28	835	PRJNA534329	SAMN11487640	44	43	57
404	USA	Bos taurus	Lung	018592185.1	Mycoplasmopsis bovis		strain: KRB10	28903	ASM1859218v1	GCA_018592185.1	GenBank	NCBI Prokaryotic Genome Annotation Pipeline (PGAP)	Contig	27938	977059	2021-05-28	869	PRJNA534329	SAMN11487643	85	23	3
405	Canada	Bison bison	Lymphnode	018592215.1	Mycoplasmopsis bovis		strain: NADC97	28903	ASM1859221v1	GCA_018592215.1	GenBank	NCBI Prokaryotic Genome Annotation Pipeline (PGAP)	Contig	28645	921326	2021-05-28	833	PRJNA534329	SAMN11487639	44	43	57
406	USA	Bison bison	Lung	018592255.1	Mycoplasmopsis bovis		strain: NADC9	28903	ASM1859225v1	GCA_018592255.1	GenBank	NCBI Prokaryotic Genome Annotation Pipeline (PGAP)	Contig	27981	908094	2021-05-28	818	PRJNA534329	SAMN11487638	50	51	1
407	USA	Bison bison	Lung	018592275.1	Mycoplasmopsis bovis		strain: NADC83	28903	ASM1859227v1	GCA_018592275.1	GenBank	NCBI Prokaryotic Genome Annotation Pipeline (PGAP)	Contig	1045459	1045459	2021-05-28	903	PRJNA534329	SAMN11487637	63	34	136
408	Canada	Bison bison	Nasal	018592295.1	Mycoplasmopsis bovis		strain: NADC81	28903	ASM1859229v1	GCA_018592295.1	GenBank	NCBI Prokaryotic Genome Annotation Pipeline (PGAP)	Contig	1014053	1014053	2021-05-28	869	PRJNA534329	SAMN11487635	27	50	135
409	USA	Bison bison	Nasal	018592315.1	Mycoplasmopsis bovis		strain: NADC77	28903	ASM1859231v1	GCA_018592315.1	GenBank	NCBI Prokaryotic Genome Annotation Pipeline (PGAP)	Contig	40153	920229	2021-05-28	815	PRJNA534329	SAMN11487632	29	51	1
410	USA	Bison bison	Nasal	018592325.1	Mycoplasmopsis bovis		strain: NADC76	28903	ASM1859232v1	GCA_018592325.1	GenBank	NCBI Prokaryotic Genome Annotation Pipeline (PGAP)	Contig	40153	920632	2021-05-28	819	PRJNA534329	SAMN11487631	29	51	1
411	USA	Bison bison	Nasal	018592355.1	Mycoplasmopsis bovis		strain: NADC78	28903	ASM1859235v1	GCA_018592355.1	GenBank	NCBI Prokaryotic Genome Annotation Pipeline (PGAP)	Contig	36498	919686	2021-05-28	819	PRJNA534329	SAMN11487633	29	51	1
412	USA	Bison bison	Lymphnode	018592375.1	Mycoplasmopsis bovis		strain: NADC6	28903	ASM1859237v1	GCA_018592375.1	GenBank	NCBI Prokaryotic Genome Annotation Pipeline (PGAP)	Contig	33388	909924	2021-05-28	817	PRJNA534329	SAMN11487625	50	51	1
413	USA	Bison bison	Nasal	018592395.1	Mycoplasmopsis bovis		strain: NADC75	28903	ASM1859239v1	GCA_018592395.1	GenBank	NCBI Prokaryotic Genome Annotation Pipeline (PGAP)	Contig	40153	919786	2021-05-28	817	PRJNA534329	SAMN11487630	29	51	1
414	USA	Bison bison	Lung	018592415.1	Mycoplasmopsis bovis		strain: NADC53	28903	ASM1859241v1	GCA_018592415.1	GenBank	NCBI Prokaryotic Genome Annotation Pipeline (PGAP)	Contig	860397	1070684	2021-05-28	913	PRJNA534329	SAMN11487624	86	30	133
415	Canada	Bison bison	Nasal	018592435.1	Mycoplasmopsis bovis		strain: NADC82	28903	ASM1859243v1	GCA_018592435.1	GenBank	NCBI Prokaryotic Genome Annotation Pipeline (PGAP)	Contig	11504	887570	2021-05-28	804	PRJNA534329	SAMN11487636	27	50	135
416	USA	Bison bison	Joint	018592455.1	Mycoplasmopsis bovis		strain: NADC8	28903	ASM1859245v1	GCA_018592455.1	GenBank	NCBI Prokaryotic Genome Annotation Pipeline (PGAP)	Contig	33388	908254	2021-05-28	817	PRJNA534329	SAMN11487634	50	51	1
417	USA	Bison bison	Nasal	018592475.1	Mycoplasmopsis bovis		strain: NADC74	28903	ASM1859247v1	GCA_018592475.1	GenBank	NCBI Prokaryotic Genome Annotation Pipeline (PGAP)	Contig	40153	920281	2021-05-28	818	PRJNA534329	SAMN11487629	29	51	1
418	USA	Bison bison	Lung	018592495.1	Mycoplasmopsis bovis		strain: NADC51	28903	ASM1859249v1	GCA_018592495.1	GenBank	NCBI Prokaryotic Genome Annotation Pipeline (PGAP)	Contig	986977	986977	2021-05-28	856	PRJNA534329	SAMN11487623	91	69	46
419	USA	Bison bison	Nasal	018592505.1	Mycoplasmopsis bovis		strain: NADC73	28903	ASM1859250v1	GCA_018592505.1	GenBank	NCBI Prokaryotic Genome Annotation Pipeline (PGAP)	Contig	36499	915810	2021-05-28	818	PRJNA534329	SAMN11487628	29	51	1
420	USA	Bison bison	Nasal	018592535.1	Mycoplasmopsis bovis		strain: NADC72	28903	ASM1859253v1	GCA_018592535.1	GenBank	NCBI Prokaryotic Genome Annotation Pipeline (PGAP)	Contig	1015246	1015246	2021-05-28	883	PRJNA534329	SAMN11487627	29	51	1
421	USA	Bison bison	Nasal	018592555.1	Mycoplasmopsis bovis		strain: NADC50	28903	ASM1859255v1	GCA_018592555.1	GenBank	NCBI Prokaryotic Genome Annotation Pipeline (PGAP)	Contig	27919	975599	2021-05-28	863	PRJNA534329	SAMN11487622	96	25	4
422	USA	Bison bison	Joint	018592575.1	Mycoplasmopsis bovis		strain: NADC7	28903	ASM1859257v1	GCA_018592575.1	GenBank	NCBI Prokaryotic Genome Annotation Pipeline (PGAP)	Contig	40152	908245	2021-05-28	810	PRJNA534329	SAMN11487626	51	51	1
423	USA	Bison bison	Lung	018592595.1	Mycoplasmopsis bovis		strain: NADC5	28903	ASM1859259v1	GCA_018592595.1	GenBank	NCBI Prokaryotic Genome Annotation Pipeline (PGAP)	Contig	33389	919858	2021-05-28	807	PRJNA534329	SAMN11487621	33	51	1
424	USA	Bison bison	Lung	018592615.1	Mycoplasmopsis bovis		strain: NADC47	28903	ASM1859261v1	GCA_018592615.1	GenBank	NCBI Prokaryotic Genome Annotation Pipeline (PGAP)	Contig	26033	959359	2021-05-28	861	PRJNA534329	SAMN11487618	97	25	4
425	USA	Bison bison	Nasal	018592625.1	Mycoplasmopsis bovis		strain: NADC49	28903	ASM1859262v1	GCA_018592625.1	GenBank	NCBI Prokaryotic Genome Annotation Pipeline (PGAP)	Contig	24347	950331	2021-05-28	850	PRJNA534329	SAMN11487620	254	25	closest 4;47, 1 mismatch
426	USA	Bison bison	Lung	018592635.1	Mycoplasmopsis bovis		strain: NADC48	28903	ASM1859263v1	GCA_018592635.1	GenBank	NCBI Prokaryotic Genome Annotation Pipeline (PGAP)	Contig	23551	954666	2021-05-28	853	PRJNA534329	SAMN11487619	97	25	4
427	USA	Bison bison	Lung	018592675.1	Mycoplasmopsis bovis		strain: NADC46	28903	ASM1859267v1	GCA_018592675.1	GenBank	NCBI Prokaryotic Genome Annotation Pipeline (PGAP)	Contig	26005	969348	2021-05-28	874	PRJNA534329	SAMN11487617	259	25	4
428	USA	Bison bison	Lung	018592695.1	Mycoplasmopsis bovis		strain: NADC45	28903	ASM1859269v1	GCA_018592695.1	GenBank	NCBI Prokaryotic Genome Annotation Pipeline (PGAP)	Contig	25347	977432	2021-05-28	862	PRJNA534329	SAMN11487616	96	25	4
429	USA	Bison bison	Lung	018592715.1	Mycoplasmopsis bovis		strain: NADC44	28903	ASM1859271v1	GCA_018592715.1	GenBank	NCBI Prokaryotic Genome Annotation Pipeline (PGAP)	Contig	21208	935491	2021-05-28	834	PRJNA534329	SAMN11487615	104	21	5
430	USA	Bison bison	Lung	018592735.1	Mycoplasmopsis bovis		strain: NADC37	28903	ASM1859273v1	GCA_018592735.1	GenBank	NCBI Prokaryotic Genome Annotation Pipeline (PGAP)	Contig	20597	916678	2021-05-28	829	PRJNA534329	SAMN11487613	73	74	closest 2;120, 1 mismatch
431	USA	Bison bison	Mammary	018592755.1	Mycoplasmopsis bovis		strain: NADC4	28903	ASM1859275v1	GCA_018592755.1	GenBank	NCBI Prokaryotic Genome Annotation Pipeline (PGAP)	Contig	40152	907241	2021-05-28	812	PRJNA534329	SAMN11487614	51	51	1
432	Canada	Bison bison	Lung	018592775.1	Mycoplasmopsis bovis		strain: NADC36	28903	ASM1859277v1	GCA_018592775.1	GenBank	NCBI Prokaryotic Genome Annotation Pipeline (PGAP)	Contig	20597	916663	2021-05-28	822	PRJNA534329	SAMN11487612	73	74	closest 2;120, 1 mismatch
433	USA	Bison bison	Uterus	018592795.1	Mycoplasmopsis bovis		strain: NADC32	28903	ASM1859279v1	GCA_018592795.1	GenBank	NCBI Prokaryotic Genome Annotation Pipeline (PGAP)	Contig	36499	923623	2021-05-28	817	PRJNA534329	SAMN11487610	33	51	1
434	USA	Bison bison	Lung	018592815.1	Mycoplasmopsis bovis		strain: NADC31	28903	ASM1859281v1	GCA_018592815.1	GenBank	NCBI Prokaryotic Genome Annotation Pipeline (PGAP)	Contig	26385	911187	2021-05-28	816	PRJNA534329	SAMN11487609	58	25	4
435	USA	Bison bison	Skin	018592835.1	Mycoplasmopsis bovis		strain: NADC3	28903	ASM1859283v1	GCA_018592835.1	GenBank	NCBI Prokaryotic Genome Annotation Pipeline (PGAP)	Contig	33389	907232	2021-05-28	813	PRJNA534329	SAMN11487607	51	51	1
436	USA	Bison bison	Lung	018592845.1	Mycoplasmopsis bovis		strain: NADC30	28903	ASM1859284v1	GCA_018592845.1	GenBank	NCBI Prokaryotic Genome Annotation Pipeline (PGAP)	Contig	20221	939669	2021-05-28	837	PRJNA534329	SAMN11487608	60	62	2
437	USA	Bison bison	Pharynx	018592875.1	Mycoplasmopsis bovis		strain: NADC28	28903	ASM1859287v1	GCA_018592875.1	GenBank	NCBI Prokaryotic Genome Annotation Pipeline (PGAP)	Contig	21230	946442	2021-05-28	838	PRJNA534329	SAMN11487605	60	62	2
438	Canada	Bison bison	Uterus	018592885.1	Mycoplasmopsis bovis		strain: NADC26	28903	ASM1859288v1	GCA_018592885.1	GenBank	NCBI Prokaryotic Genome Annotation Pipeline (PGAP)	Contig	20669	896712	2021-05-28	800	PRJNA534329	SAMN11487604	75	62	2
439	Canada	Bison bison	Pharynx	018592915.1	Mycoplasmopsis bovis		strain: NADC29	28903	ASM1859291v1	GCA_018592915.1	GenBank	NCBI Prokaryotic Genome Annotation Pipeline (PGAP)	Contig	21230	911773	2021-05-28	814	PRJNA534329	SAMN11487606	235	62	2
440	Canada	Bison bison	Placenta	018592935.1	Mycoplasmopsis bovis		strain: NADC24	28903	ASM1859293v1	GCA_018592935.1	GenBank	NCBI Prokaryotic Genome Annotation Pipeline (PGAP)	Contig	20598	945694	2021-05-28	842	PRJNA534329	SAMN11487602	60	62	2
441	Canada	Bison bison	Lung	018592955.1	Mycoplasmopsis bovis		strain: NADC22	28903	ASM1859295v1	GCA_018592955.1	GenBank	NCBI Prokaryotic Genome Annotation Pipeline (PGAP)	Contig	20597	939216	2021-05-28	839	PRJNA534329	SAMN11487601	74	62	2
442	Canada	Bison bison	Placenta	018592965.1	Mycoplasmopsis bovis		strain: NADC25	28903	ASM1859296v1	GCA_018592965.1	GenBank	NCBI Prokaryotic Genome Annotation Pipeline (PGAP)	Contig	20597	927502	2021-05-28	831	PRJNA534329	SAMN11487603	74	62	2
443	Canada	Bison bison	Lung	018592995.1	Mycoplasmopsis bovis		strain: NADC21	28903	ASM1859299v1	GCA_018592995.1	GenBank	NCBI Prokaryotic Genome Annotation Pipeline (PGAP)	Contig	20597	912579	2021-05-28	806	PRJNA534329	SAMN11487600	75	62	2
444	Canada	Bison bison	Abomasum	018593015.1	Mycoplasmopsis bovis		strain: NADC20	28903	ASM1859301v1	GCA_018593015.1	GenBank	NCBI Prokaryotic Genome Annotation Pipeline (PGAP)	Contig	18608	934866	2021-05-28	842	PRJNA534329	SAMN11487599	234	62	2
445	Canada	Bison bison	Lung	018593035.1	Mycoplasmopsis bovis		strain: NADC16	28903	ASM1859303v1	GCA_018593035.1	GenBank	NCBI Prokaryotic Genome Annotation Pipeline (PGAP)	Contig	20740	922048	2021-05-28	828	PRJNA534329	SAMN11487596	66	74	2
446	Canada	Bison bison	Lung	018593055.1	Mycoplasmopsis bovis		strain: NADC17	28903	ASM1859305v1	GCA_018593055.1	GenBank	NCBI Prokaryotic Genome Annotation Pipeline (PGAP)	Contig	19504	905415	2021-05-28	818	PRJNA534329	SAMN11487597	233	62	2
447	USA	Bison bison	Larynx	018593075.1	Mycoplasmopsis bovis		strain: NADC14	28903	ASM1859307v1	GCA_018593075.1	GenBank	NCBI Prokaryotic Genome Annotation Pipeline (PGAP)	Contig	33386	907540	2021-05-28	813	PRJNA534329	SAMN11487594	51	51	1
448	USA	Bison bison	Larynx	018593095.1	Mycoplasmopsis bovis		strain: NADC12	28903	ASM1859309v1	GCA_018593095.1	GenBank	NCBI Prokaryotic Genome Annotation Pipeline (PGAP)	Contig	33388	907099	2021-05-28	807	PRJNA534329	SAMN11487592	46	51	1
449	USA	Bison bison	Mammary	018593115.1	Mycoplasmopsis bovis		strain: NADC11	28903	ASM1859311v1	GCA_018593115.1	GenBank	NCBI Prokaryotic Genome Annotation Pipeline (PGAP)	Contig	33388	906186	2021-05-28	813	PRJNA534329	SAMN11487591	50	51	1
450	USA	Bison bison	Lung	018593135.1	Mycoplasmopsis bovis		strain: NADC10	28903	ASM1859313v1	GCA_018593135.1	GenBank	NCBI Prokaryotic Genome Annotation Pipeline (PGAP)	Contig	33388	907032	2021-05-28	815	PRJNA534329	SAMN11487590	50	51	1
451	USA	Bison bison	Lung	018593155.1	Mycoplasmopsis bovis		strain: NADC1	28903	ASM1859315v1	GCA_018593155.1	GenBank	NCBI Prokaryotic Genome Annotation Pipeline (PGAP)	Contig	40152	907955	2021-05-28	813	PRJNA534329	SAMN11487589	50	51	1
452	Canada	Bos taurus	Nasal	018593175.1	Mycoplasmopsis bovis		strain: MJ204	28903	ASM1859317v1	GCA_018593175.1	GenBank	NCBI Prokaryotic Genome Annotation Pipeline (PGAP)	Contig	24493	920986	2021-05-28	823	PRJNA534329	SAMN11487588	287	21	5
453	Canada	Bos taurus	Joint	018593195.1	Mycoplasmopsis bovis		strain: MJ161	28903	ASM1859319v1	GCA_018593195.1	GenBank	NCBI Prokaryotic Genome Annotation Pipeline (PGAP)	Contig	35274	894624	2021-05-28	802	PRJNA534329	SAMN11487586	206	64	12
454	Canada	Bos taurus	Joint	018593215.1	Mycoplasmopsis bovis		strain: MJ188	28903	ASM1859321v1	GCA_018593215.1	GenBank	NCBI Prokaryotic Genome Annotation Pipeline (PGAP)	Contig	36456	903279	2021-05-28	804	PRJNA534329	SAMN11487587	35	57	130
455	Canada	Bos taurus	Lung	018593235.1	Mycoplasmopsis bovis		strain: MJ157	28903	ASM1859323v1	GCA_018593235.1	GenBank	NCBI Prokaryotic Genome Annotation Pipeline (PGAP)	Contig	21412	902300	2021-05-28	808	PRJNA534329	SAMN11487585	49	42	121
456	Canada	Bison bison	Lung	018593255.1	Mycoplasmopsis bovis		strain: NADC35	28903	ASM1859325v1	GCA_018593255.1	GenBank	NCBI Prokaryotic Genome Annotation Pipeline (PGAP)	Contig	21230	919358	2021-05-28	828	PRJNA534329	SAMN11487611	66	74	2
457	Canada	Bos taurus	Lung	018593275.1	Mycoplasmopsis bovis		strain: MJ156	28903	ASM1859327v1	GCA_018593275.1	GenBank	NCBI Prokaryotic Genome Annotation Pipeline (PGAP)	Contig	33603	873756	2021-05-28	785	PRJNA534329	SAMN11487584	126	2	125
458	Canada	Bos taurus	Nasal	018593295.1	Mycoplasmopsis bovis		strain: MJ142	28903	ASM1859329v1	GCA_018593295.1	GenBank	NCBI Prokaryotic Genome Annotation Pipeline (PGAP)	Contig	35191	915521	2021-05-28	818	PRJNA534329	SAMN11487582	28	52	10
459	Canada	Bos taurus	Nasal	018593305.1	Mycoplasmopsis bovis		strain: MJ150	28903	ASM1859330v1	GCA_018593305.1	GenBank	NCBI Prokaryotic Genome Annotation Pipeline (PGAP)	Contig	24942	935042	2021-05-28	831	PRJNA534329	SAMN11487583	129	21	5
460	Lithuania	Bos taurus	Lung	018593335.1	Mycoplasmopsis bovis		strain: F148	28903	ASM1859333v1	GCA_018593335.1	GenBank	NCBI Prokaryotic Genome Annotation Pipeline (PGAP)	Contig	21117	899022	2021-05-28	816	PRJNA534329	SAMN11487581	337	8	18
461	USA	Bos taurus	Lung	018593355.1	Mycoplasmopsis bovis		strain: CS653	28903	ASM1859335v1	GCA_018593355.1	GenBank	NCBI Prokaryotic Genome Annotation Pipeline (PGAP)	Contig	28271	843671	2021-05-28	759	PRJNA534329	SAMN11487580	304	7	14
462	USA	Bos taurus	Lung	018593365.1	Mycoplasmopsis bovis		strain: CS417	28903	ASM1859336v1	GCA_018593365.1	GenBank	NCBI Prokaryotic Genome Annotation Pipeline (PGAP)	Contig	29041	933841	2021-05-28	841	PRJNA534329	SAMN11487579	283	12	17
463	USA	Bos taurus	Lung	018593395.1	Mycoplasmopsis bovis		strain: CG1-2079	28903	ASM1859339v1	GCA_018593395.1	GenBank	NCBI Prokaryotic Genome Annotation Pipeline (PGAP)	Contig	32402	902090	2021-05-28	788	PRJNA534329	SAMN11487578	240	closest 149, 1 mismatch	closest 6;15;58;67;123;132, 2 mismatches
464	USA	Bos taurus	Milk	018593415.1	Mycoplasmopsis bovis		strain: CG1-2051	28903	ASM1859341v1	GCA_018593415.1	GenBank	NCBI Prokaryotic Genome Annotation Pipeline (PGAP)	Contig	30287	855398	2021-05-28	757	PRJNA534329	SAMN11487577	107	45	124
465	USA	Bos taurus	Trachea	018593435.1	Mycoplasmopsis bovis		strain: CG1-2045	28903	ASM1859343v1	GCA_018593435.1	GenBank	NCBI Prokaryotic Genome Annotation Pipeline (PGAP)	Contig	24915	923976	2021-05-28	824	PRJNA534329	SAMN11487576	88	60	closest 6;127, 1 mismatch
466	USA	Bos taurus	Milk	018593455.1	Mycoplasmopsis bovis		strain: CG1-2029	28903	ASM1859345v1	GCA_018593455.1	GenBank	NCBI Prokaryotic Genome Annotation Pipeline (PGAP)	Contig	43527	848492	2021-05-28	754	PRJNA534329	SAMN11487575	100	45	178
467	USA	Bison bison	Lung	018593475.1	Mycoplasmopsis bovis		strain: NADC2	28903	ASM1859347v1	GCA_018593475.1	GenBank	NCBI Prokaryotic Genome Annotation Pipeline (PGAP)	Contig	33386	905346	2021-05-28	809	PRJNA534329	SAMN11487598	211	51	1
468	USA	Bos taurus	Lung	018593495.1	Mycoplasmopsis bovis		strain: CG1-2008	28903	ASM1859349v1	GCA_018593495.1	GenBank	NCBI Prokaryotic Genome Annotation Pipeline (PGAP)	Contig	22926	937108	2021-05-28	832	PRJNA534329	SAMN11487573	258	20	6
469	USA	Bos taurus	Trachea	018593515.1	Mycoplasmopsis bovis		strain: CG1-2009	28903	ASM1859351v1	GCA_018593515.1	GenBank	NCBI Prokaryotic Genome Annotation Pipeline (PGAP)	Contig	30431	909524	2021-05-28	813	PRJNA534329	SAMN11487574	99	closest 20, 1 mismatch	closest 6;127, 2 mismatches
470	USA	Bos taurus	Lung	018593535.1	Mycoplasmopsis bovis		strain: CG1-2007	28903	ASM1859353v1	GCA_018593535.1	GenBank	NCBI Prokaryotic Genome Annotation Pipeline (PGAP)	Contig	24195	888587	2021-05-28	798	PRJNA534329	SAMN11487572	30	closest 55, 1 mismatch	closest 48, 2 mismatches
471	USA	Bos taurus	Milk	018593555.1	Mycoplasmopsis bovis		strain: CG1-1893	28903	ASM1859355v1	GCA_018593555.1	GenBank	NCBI Prokaryotic Genome Annotation Pipeline (PGAP)	Contig	32830	866700	2021-05-28	775	PRJNA534329	SAMN11487570	263	45	178
472	USA	Bos taurus	Lung	018593575.1	Mycoplasmopsis bovis		strain: CG1-1907	28903	ASM1859357v1	GCA_018593575.1	GenBank	NCBI Prokaryotic Genome Annotation Pipeline (PGAP)	Contig	35218	902091	2021-05-28	809	PRJNA534329	SAMN11487571	30	55	48
473	USA	Bos taurus	Milk	018593595.1	Mycoplasmopsis bovis		strain: CG1-1868	28903	ASM1859359v1	GCA_018593595.1	GenBank	NCBI Prokaryotic Genome Annotation Pipeline (PGAP)	Contig	38081	880680	2021-05-28	790	PRJNA534329	SAMN11487569	101	closest 45;154, 1 mismatch	124
474	USA	Bos taurus	Lung	018593615.1	Mycoplasmopsis bovis		strain: CG1-1856	28903	ASM1859361v1	GCA_018593615.1	GenBank	NCBI Prokaryotic Genome Annotation Pipeline (PGAP)	Contig	31386	901707	2021-05-28	803	PRJNA534329	SAMN11487568	39	closest 1;16;36;143;210;211, 2 mismatches	closest 10;32;88;112;126;132;134;188, 2 mismatches
475	USA	Bison bison	Lung	018593625.1	Mycoplasmopsis bovis		strain: NADC15	28903	ASM1859362v1	GCA_018593625.1	GenBank	NCBI Prokaryotic Genome Annotation Pipeline (PGAP)	Contig	36499	925508	2021-05-28	820	PRJNA534329	SAMN11487595	29	51	1
476	USA	Bos taurus	Milk	018593635.1	Mycoplasmopsis bovis		strain: CG1-1845	28903	ASM1859363v1	GCA_018593635.1	GenBank	NCBI Prokaryotic Genome Annotation Pipeline (PGAP)	Contig	26693	899125	2021-05-28	810	PRJNA534329	SAMN11487567	213	closest 20;60;125;143;191, 2 mismatches	closest 6;54;188, 1 mismatch
477	USA	Bos taurus	Milk	018593675.1	Mycoplasmopsis bovis		strain: CG1-1831	28903	ASM1859367v1	GCA_018593675.1	GenBank	NCBI Prokaryotic Genome Annotation Pipeline (PGAP)	Contig	34017	897839	2021-05-28	814	PRJNA534329	SAMN11487566	244	closest 45;67-69;194, 1 mismatch	closest 46, 1 mismatch
478	USA	Bison bison	Lung	018593685.1	Mycoplasmopsis bovis		strain: NADC13	28903	ASM1859368v1	GCA_018593685.1	GenBank	NCBI Prokaryotic Genome Annotation Pipeline (PGAP)	Contig	28044	903076	2021-05-28	810	PRJNA534329	SAMN11487593	46	51	1
479	USA	Bos taurus	Milk	018593715.1	Mycoplasmopsis bovis		strain: CG1-1826	28903	ASM1859371v1	GCA_018593715.1	GenBank	NCBI Prokaryotic Genome Annotation Pipeline (PGAP)	Contig	31976	891401	2021-05-28	792	PRJNA534329	SAMN11487565	256	45	124
480	USA	Bos taurus	Milk	018593735.1	Mycoplasmopsis bovis		strain: CG1-1825	28903	ASM1859373v1	GCA_018593735.1	GenBank	NCBI Prokaryotic Genome Annotation Pipeline (PGAP)	Contig	21229	922768	2021-05-28	824	PRJNA534329	SAMN11487564	209	23	closest 2;3;6;30, 1 mismatch
481	USA	Bos taurus	Lung	018593745.1	Mycoplasmopsis bovis		strain: CG1-1769	28903	ASM1859374v1	GCA_018593745.1	GenBank	NCBI Prokaryotic Genome Annotation Pipeline (PGAP)	Contig	26385	933281	2021-05-28	829	PRJNA534329	SAMN11487562	79	closest 3;63;64;114;211;216;237;238, 2 mismatches	closest 12;27;30;67;122;152, 2 mismatches
482	USA	Bos taurus	Milk	018593755.1	Mycoplasmopsis bovis		strain: CG1-1824	28903	ASM1859375v1	GCA_018593755.1	GenBank	NCBI Prokaryotic Genome Annotation Pipeline (PGAP)	Contig	23174	919930	2021-05-28	818	PRJNA534329	SAMN11487563	237	150	53
483	USA	Bos taurus	Milk	018593765.1	Mycoplasmopsis bovis		strain: CG1-1757	28903	ASM1859376v1	GCA_018593765.1	GenBank	NCBI Prokaryotic Genome Annotation Pipeline (PGAP)	Contig	31976	879981	2021-05-28	789	PRJNA534329	SAMN11487561	94	45	124
484	USA	Bos taurus	Milk	018593815.1	Mycoplasmopsis bovis		strain: CG1-1645	28903	ASM1859381v1	GCA_018593815.1	GenBank	NCBI Prokaryotic Genome Annotation Pipeline (PGAP)	Contig	30819	841510	2021-05-28	756	PRJNA534329	SAMN11487556	105	45	closest 124;178, 1 mismatch
485	USA	Bos taurus	Milk	018593835.1	Mycoplasmopsis bovis		strain: CG1-1751	28903	ASM1859383v1	GCA_018593835.1	GenBank	NCBI Prokaryotic Genome Annotation Pipeline (PGAP)	Contig	21629	926285	2021-05-28	834	PRJNA534329	SAMN11487560	281	closest 21;99;104;105;122;181;254;260, 1 mismatch	closest 5;12;72;78;86, 1 mismatch
486	USA	Bos taurus	Milk	018593855.1	Mycoplasmopsis bovis		strain: CG1-1750	28903	ASM1859385v1	GCA_018593855.1	GenBank	NCBI Prokaryotic Genome Annotation Pipeline (PGAP)	Contig	31976	876876	2021-05-28	781	PRJNA534329	SAMN11487559	94	45	124
487	USA	Bos taurus	Milk	018593865.1	Mycoplasmopsis bovis		strain: CG1-1749	28903	ASM1859386v1	GCA_018593865.1	GenBank	NCBI Prokaryotic Genome Annotation Pipeline (PGAP)	Contig	26778	872354	2021-05-28	779	PRJNA534329	SAMN11487558	113	45	124
488	USA	Bos taurus	Milk	018593895.1	Mycoplasmopsis bovis		strain: CG1-1667	28903	ASM1859389v1	GCA_018593895.1	GenBank	NCBI Prokaryotic Genome Annotation Pipeline (PGAP)	Contig	31838	875776	2021-05-28	782	PRJNA534329	SAMN11487557	255	45	178
489	USA	Bos taurus	Milk	018593915.1	Mycoplasmopsis bovis		strain: CG1-1638	28903	ASM1859391v1	GCA_018593915.1	GenBank	NCBI Prokaryotic Genome Annotation Pipeline (PGAP)	Contig	28641	866046	2021-05-28	782	PRJNA534329	SAMN11487555	270	45	124
490	USA	Bos taurus	Milk	018593935.1	Mycoplasmopsis bovis		strain: CG1-1597	28903	ASM1859393v1	GCA_018593935.1	GenBank	NCBI Prokaryotic Genome Annotation Pipeline (PGAP)	Contig	30346	863903	2021-05-28	778	PRJNA534329	SAMN11487552	105	45	124
491	USA	Bos taurus	Milk	018593955.1	Mycoplasmopsis bovis		strain: CG1-1606	28903	ASM1859395v1	GCA_018593955.1	GenBank	NCBI Prokaryotic Genome Annotation Pipeline (PGAP)	Contig	27922	926300	2021-05-28	838	PRJNA534329	SAMN11487554	222	20	6
492	USA	Bos taurus	Milk	018593965.1	Mycoplasmopsis bovis		strain: CG1-1601	28903	ASM1859396v1	GCA_018593965.1	GenBank	NCBI Prokaryotic Genome Annotation Pipeline (PGAP)	Contig	24924	912994	2021-05-28	822	PRJNA534329	SAMN11487553	252	20	closest 6;127, 1 mismatch
493	USA	Bos taurus	Milk	018593995.1	Mycoplasmopsis bovis		strain: CG1-1575	28903	ASM1859399v1	GCA_018593995.1	GenBank	NCBI Prokaryotic Genome Annotation Pipeline (PGAP)	Contig	32827	940715	2021-05-28	837	PRJNA534329	SAMN11487550	239	20	6
494	USA	Bos taurus	Milk	018594015.1	Mycoplasmopsis bovis		strain: CG1-1565	28903	ASM1859401v1	GCA_018594015.1	GenBank	NCBI Prokaryotic Genome Annotation Pipeline (PGAP)	Contig	47049	902062	2021-05-28	802	PRJNA534329	SAMN11487549	210	closest 1;16;36;143;210;211, 2 mismatches	closest 10;32;88;112;126;132;134;188, 2 mismatches
495	USA	Bos taurus	Milk	018594025.1	Mycoplasmopsis bovis		strain: CG1-1564	28903	ASM1859402v1	GCA_018594025.1	GenBank	NCBI Prokaryotic Genome Annotation Pipeline (PGAP)	Contig	25164	906123	2021-05-28	806	PRJNA534329	SAMN11487548	225	63	closest 30;151, 1 mismatch
496	USA	Bos taurus	Milk	018594035.1	Mycoplasmopsis bovis		strain: CG1-1561	28903	ASM1859403v1	GCA_018594035.1	GenBank	NCBI Prokaryotic Genome Annotation Pipeline (PGAP)	Contig	28325	881761	2021-05-28	791	PRJNA534329	SAMN11487547	260	45	178
497	USA	Bos taurus	Milk	018594075.1	Mycoplasmopsis bovis		strain: CG1-1553	28903	ASM1859407v1	GCA_018594075.1	GenBank	NCBI Prokaryotic Genome Annotation Pipeline (PGAP)	Contig	22596	900305	2021-05-28	815	PRJNA534329	SAMN11487545	204	16	closest 10;82;106;150, 1 mismatch
498	USA	Bos taurus	Milk	018594095.1	Mycoplasmopsis bovis		strain: CG1-1557	28903	ASM1859409v1	GCA_018594095.1	GenBank	NCBI Prokaryotic Genome Annotation Pipeline (PGAP)	Contig	30534	864343	2021-05-28	766	PRJNA534329	SAMN11487546	113	45	124
499	USA	Bos taurus	Lung	018594105.1	Mycoplasmopsis bovis		strain: CG1-1548	28903	ASM1859410v1	GCA_018594105.1	GenBank	NCBI Prokaryotic Genome Annotation Pipeline (PGAP)	Contig	26865	935726	2021-05-28	834	PRJNA534329	SAMN11487544	99	closest 20, 1 mismatch	closest 6, 1 mismatch
500	USA	Bos taurus	Milk	018594125.1	Mycoplasmopsis bovis		strain: CG1-1544	28903	ASM1859412v1	GCA_018594125.1	GenBank	NCBI Prokaryotic Genome Annotation Pipeline (PGAP)	Contig	31041	925926	2021-05-28	833	PRJNA534329	SAMN11487543	232	closest 26;27;63;64;122;155;175;190;238;269;290, 2 mismatches	closest 12;27;30;66;151, 2 mismatches
501	USA	Bos taurus	Milk	018594155.1	Mycoplasmopsis bovis		strain: CG1-1532	28903	ASM1859415v1	GCA_018594155.1	GenBank	NCBI Prokaryotic Genome Annotation Pipeline (PGAP)	Contig	23021	927317	2021-05-28	830	PRJNA534329	SAMN11487541	275	closest 19-22;60;61;100-103;123;131;134;137;146;159;165;219;231;232;245;249;250;253;255;256;267;284;286, 2 mismatches	closest 5;6;8;19;34;73;104;113;157;184, 1 mismatch
502	USA	Bos taurus	Milk	018594175.1	Mycoplasmopsis bovis		strain: CG1-1517	28903	ASM1859417v1	GCA_018594175.1	GenBank	NCBI Prokaryotic Genome Annotation Pipeline (PGAP)	Contig	49152	910047	2021-05-28	809	PRJNA534329	SAMN11487540	39	closest 1;16;36;143;210;211, 2 mismatches	closest 10;32;88;112;126;132;134;188, 2 mismatches
503	USA	Bos taurus	Milk	018594185.1	Mycoplasmopsis bovis		strain: CG1-1535	28903	ASM1859418v1	GCA_018594185.1	GenBank	NCBI Prokaryotic Genome Annotation Pipeline (PGAP)	Contig	31976	869337	2021-05-28	781	PRJNA534329	SAMN11487542	107	45	124
504	USA	Bos taurus	Lung	018594215.1	Mycoplasmopsis bovis		strain: CG1-1367	28903	ASM1859421v1	GCA_018594215.1	GenBank	NCBI Prokaryotic Genome Annotation Pipeline (PGAP)	Contig	29046	925188	2021-05-28	827	PRJNA534329	SAMN11487539	228	63	151
505	USA	Bos taurus	Milk	018594235.1	Mycoplasmopsis bovis		strain: CG1-1291	28903	ASM1859423v1	GCA_018594235.1	GenBank	NCBI Prokaryotic Genome Annotation Pipeline (PGAP)	Contig	30346	875431	2021-05-28	782	PRJNA534329	SAMN11487538	101	45	124
506	USA	Bos taurus	Milk	018594255.1	Mycoplasmopsis bovis		strain: CG1-1290	28903	ASM1859425v1	GCA_018594255.1	GenBank	NCBI Prokaryotic Genome Annotation Pipeline (PGAP)	Contig	27914	936542	2021-05-28	831	PRJNA534329	SAMN11487537	77	25	47
507	USA	Bison bison		018594275.1	Mycoplasmopsis bovis		strain: BB-18	28903	ASM1859427v1	GCA_018594275.1	GenBank	NCBI Prokaryotic Genome Annotation Pipeline (PGAP)	Contig	26956	929679	2021-05-28	824	PRJNA534329	SAMN11487535	242	25	closest 4;47, 1 mismatch
508	USA	Bos taurus	Lung	018594295.1	Mycoplasmopsis bovis		strain: BT-1	28903	ASM1859429v1	GCA_018594295.1	GenBank	NCBI Prokaryotic Genome Annotation Pipeline (PGAP)	Contig	28811	942024	2021-05-28	841	PRJNA534329	SAMN11487536	79	194	closest 5;6;19;33;34;36;37;58;71;73;85;104;113;123;146;154;157;184, 2 mismatches
509	USA	Bison bison		018594315.1	Mycoplasmopsis bovis		strain: BB-17	28903	ASM1859431v1	GCA_018594315.1	GenBank	NCBI Prokaryotic Genome Annotation Pipeline (PGAP)	Contig	26596	911003	2021-05-28	813	PRJNA534329	SAMN11487534	84	25	closest 4;47, 1 mismatch
510	USA	Bison bison	Joint	018594335.1	Mycoplasmopsis bovis		strain: BB-16	28903	ASM1859433v1	GCA_018594335.1	GenBank	NCBI Prokaryotic Genome Annotation Pipeline (PGAP)	Contig	26956	932838	2021-05-28	830	PRJNA534329	SAMN11487533	84	25	closest 4;47, 1 mismatch
511	USA	Bison bison		018594355.1	Mycoplasmopsis bovis		strain: BB-15	28903	ASM1859435v1	GCA_018594355.1	GenBank	NCBI Prokaryotic Genome Annotation Pipeline (PGAP)	Contig	31101	944696	2021-05-28	837	PRJNA534329	SAMN11487532	87	30	133
512	USA	Bison bison		018594375.1	Mycoplasmopsis bovis		strain: BB-14	28903	ASM1859437v1	GCA_018594375.1	GenBank	NCBI Prokaryotic Genome Annotation Pipeline (PGAP)	Contig	26956	930887	2021-05-28	829	PRJNA534329	SAMN11487531	81	25	47
513	USA	Bison bison		018594395.1	Mycoplasmopsis bovis		strain: BB-13	28903	ASM1859439v1	GCA_018594395.1	GenBank	NCBI Prokaryotic Genome Annotation Pipeline (PGAP)	Contig	24897	935224	2021-05-28	834	PRJNA534329	SAMN11487530	241	25	47
514	USA	Bison bison	Lung	018594415.1	Mycoplasmopsis bovis		strain: BB-12	28903	ASM1859441v1	GCA_018594415.1	GenBank	NCBI Prokaryotic Genome Annotation Pipeline (PGAP)	Contig	32331	882346	2021-05-28	793	PRJNA534329	SAMN11487529	93	152	closest 178, 1 mismatch
515	USA	Bison bison		018594425.1	Mycoplasmopsis bovis		strain: BB-10	28903	ASM1859442v1	GCA_018594425.1	GenBank	NCBI Prokaryotic Genome Annotation Pipeline (PGAP)	Contig	33388	897661	2021-05-28	800	PRJNA534329	SAMN11487527	36	51	1
516	USA	Bison bison	Lung	018594435.1	Mycoplasmopsis bovis		strain: BB-11	28903	ASM1859443v1	GCA_018594435.1	GenBank	NCBI Prokaryotic Genome Annotation Pipeline (PGAP)	Contig	29267	882488	2021-05-28	791	PRJNA534329	SAMN11487528	93	152	closest 178, 1 mismatch
517	USA	Bison bison		018594475.1	Mycoplasmopsis bovis		strain: BB-9	28903	ASM1859447v1	GCA_018594475.1	GenBank	NCBI Prokaryotic Genome Annotation Pipeline (PGAP)	Contig	26956	927846	2021-05-28	826	PRJNA534329	SAMN11487526	81	25	47
518	USA	Bison bison		018594495.1	Mycoplasmopsis bovis		strain: BB-8	28903	ASM1859449v1	GCA_018594495.1	GenBank	NCBI Prokaryotic Genome Annotation Pipeline (PGAP)	Contig	27082	935568	2021-05-28	836	PRJNA534329	SAMN11487525	81	25	47
519	USA	Bison bison		018594505.1	Mycoplasmopsis bovis		strain: BB-7	28903	ASM1859450v1	GCA_018594505.1	GenBank	NCBI Prokaryotic Genome Annotation Pipeline (PGAP)	Contig	27919	971595	2021-05-28	863	PRJNA534329	SAMN11487524	253	25	4
520	USA	Bison bison		018594535.1	Mycoplasmopsis bovis		strain: BB-6	28903	ASM1859453v1	GCA_018594535.1	GenBank	NCBI Prokaryotic Genome Annotation Pipeline (PGAP)	Contig	22265	975976	2021-05-28	868	PRJNA534329	SAMN11487523	96	25	4
521	USA	Bison bison		018594575.1	Mycoplasmopsis bovis		strain: BB-2	28903	ASM1859457v1	GCA_018594575.1	GenBank	NCBI Prokaryotic Genome Annotation Pipeline (PGAP)	Contig	36172	903433	2021-05-28	806	PRJNA534329	SAMN11487519	92	69	46
522	USA	Bison bison		018594585.1	Mycoplasmopsis bovis		strain: BB-3	28903	ASM1859458v1	GCA_018594585.1	GenBank	NCBI Prokaryotic Genome Annotation Pipeline (PGAP)	Contig	36170	892373	2021-05-28	797	PRJNA534329	SAMN11487520	92	69	46
523	USA	Bison bison		018594595.1	Mycoplasmopsis bovis		strain: BB-4	28903	ASM1859459v1	GCA_018594595.1	GenBank	NCBI Prokaryotic Genome Annotation Pipeline (PGAP)	Contig	28997	903087	2021-05-28	809	PRJNA534329	SAMN11487521	36	51	closest 1, 1 mismatch
524	USA	Bos taurus	Milk	018594645.1	Mycoplasmopsis bovis		strain: CG1-1591	28903	ASM1859464v1	GCA_018594645.1	GenBank	NCBI Prokaryotic Genome Annotation Pipeline (PGAP)	Contig	29196	857309	2021-05-28	773	PRJNA534329	SAMN11487551	100	45	178
525	USA	Bos taurus	Lung	018594695.1	Mycoplasmopsis bovis		strain: KRB6	28903	ASM1859469v1	GCA_018594695.1	GenBank	NCBI Prokaryotic Genome Annotation Pipeline (PGAP)	Contig	33676	923515	2021-05-28	810	PRJNA534329	SAMN11487516	199	55	48
526	USA	Bos taurus	Lung	018594715.1	Mycoplasmopsis bovis		strain: KRB7	28903	ASM1859471v1	GCA_018594715.1	GenBank	NCBI Prokaryotic Genome Annotation Pipeline (PGAP)	Contig	29945	988241	2021-05-28	875	PRJNA534329	SAMN11487517	247	23	3
527	USA	Bison bison		018594745.1	Mycoplasmopsis bovis		strain: BB-1	28903	ASM1859474v1	GCA_018594745.1	GenBank	NCBI Prokaryotic Genome Annotation Pipeline (PGAP)	Contig	31101	944690	2021-05-28	839	PRJNA534329	SAMN11487518	87	30	133
528	Israel	Bos taurus	Trachea	018594755.1	Mycoplasmopsis bovis		strain: 88172	28903	ASM1859475v1	GCA_018594755.1	GenBank	NCBI Prokaryotic Genome Annotation Pipeline (PGAP)	Contig	30322	901142	2021-05-28	812	PRJNA534329	SAMN11487515	22	52	10
529	Israel	Bos taurus	Lung	018594805.1	Mycoplasmopsis bovis		strain: 87793	28903	ASM1859480v1	GCA_018594805.1	GenBank	NCBI Prokaryotic Genome Annotation Pipeline (PGAP)	Contig	22995	901440	2021-05-28	809	PRJNA534329	SAMN11487514	294	6	20
530	Israel	Bos taurus	Joint	018594825.1	Mycoplasmopsis bovis		strain: 78204	28903	ASM1859482v1	GCA_018594825.1	GenBank	NCBI Prokaryotic Genome Annotation Pipeline (PGAP)	Contig	36311	911750	2021-05-28	812	PRJNA534329	SAMN11487513	194	52	10
531	USA	Bison bison		018595085.1	Mycoplasmopsis bovis		strain: BB-5	28903	ASM1859508v1	GCA_018595085.1	GenBank	NCBI Prokaryotic Genome Annotation Pipeline (PGAP)	Contig	19182	926782	2021-05-28	830	PRJNA534329	SAMN11487522	104	21	5
532	Spain	Bos taurus	Nasal	020422945.1	Mycoplasmopsis bovis		strain: J279	28903	ASM2042294v1	GCA_020422945.1	GenBank	NCBI Prokaryotic Genome Annotation Pipeline (PGAP)	Complete Genome	1113982	1113982	2021-10-12	960	PRJEB38707	SAMEA6874045	116	129	closest 122;160;164, 3 mismatches
533	Spain	Bos taurus	Lung	020422965.1	Mycoplasmopsis bovis		strain: J228	28903	ASM2042296v1	GCA_020422965.1	GenBank	NCBI Prokaryotic Genome Annotation Pipeline (PGAP)	Complete Genome	1112468	1112468	2021-10-12	960	PRJEB38707	SAMEA6874042	116	129	closest 122;160;164, 3 mismatches
534	Spain	Bos taurus	Nasal	020422985.1	Mycoplasmopsis bovis		strain: J137	28903	ASM2042298v1	GCA_020422985.1	GenBank	NCBI Prokaryotic Genome Annotation Pipeline (PGAP)	Complete Genome	1088615	1088615	2021-10-12	936	PRJEB38707	SAMEA6874038	266	96	70
535	Spain	Bos taurus	Nasal	020423005.1	Mycoplasmopsis bovis		strain: J81	28903	ASM2042300v1	GCA_020423005.1	GenBank	NCBI Prokaryotic Genome Annotation Pipeline (PGAP)	Complete Genome	1065959	1065959	2021-10-12	920	PRJEB38707	SAMEA6874032	132	21	closest 5;38;39;62;76;155;163;166, 1 mismatch
536	Spain	Bos taurus	Nasal	020423025.1	Mycoplasmopsis bovis		strain: J6	28903	ASM2042302v1	GCA_020423025.1	GenBank	NCBI Prokaryotic Genome Annotation Pipeline (PGAP)	Complete Genome	1038312	1038312	2021-10-12	918	PRJEB38707	SAMEA6874028	176	8	18
537	Spain	Bos taurus	Nasal	020423365.1	Mycoplasmopsis bovis		strain: J433	28903	ASM2042336v1	GCA_020423365.1	GenBank	NCBI Prokaryotic Genome Annotation Pipeline (PGAP)	Contig	19182	948571	2021-10-12	867	PRJEB38707	SAMEA6874061	120	21	5
538	Spain	Bos taurus	Lung	020423375.1	Mycoplasmopsis bovis		strain: J482	28903	ASM2042337v1	GCA_020423375.1	GenBank	NCBI Prokaryotic Genome Annotation Pipeline (PGAP)	Contig	21252	979363	2021-10-12	896	PRJEB38707	SAMEA6874063	109	128	closest 5;33;36;37;71;146, 1 mismatch
539	Spain	Bos taurus	Nasal	020423385.1	Mycoplasmopsis bovis		strain: J479	28903	ASM2042338v1	GCA_020423385.1	GenBank	NCBI Prokaryotic Genome Annotation Pipeline (PGAP)	Contig	21366	981092	2021-10-12	902	PRJEB38707	SAMEA6874062	109	128	closest 5;33;36;37;71;146, 1 mismatch
540	Spain	Bos taurus	Milk	020423435.1	Mycoplasmopsis bovis		strain: J414	28903	ASM2042343v1	GCA_020423435.1	GenBank	NCBI Prokaryotic Genome Annotation Pipeline (PGAP)	Contig	18099	949474	2021-10-12	864	PRJEB38707	SAMEA6874060	120	21	5
541	Spain	Bos taurus	Milk	020423455.1	Mycoplasmopsis bovis		strain: J410	28903	ASM2042345v1	GCA_020423455.1	GenBank	NCBI Prokaryotic Genome Annotation Pipeline (PGAP)	Contig	21752	892111	2021-10-12	808	PRJEB38707	SAMEA6874059	159	8	18
542	Spain	Bos taurus	Milk	020423475.1	Mycoplasmopsis bovis		strain: J403	28903	ASM2042347v1	GCA_020423475.1	GenBank	NCBI Prokaryotic Genome Annotation Pipeline (PGAP)	Contig	19182	948447	2021-10-12	862	PRJEB38707	SAMEA6874058	120	21	5
543	Spain	Bos taurus	Nasal	020423495.1	Mycoplasmopsis bovis		strain: J391	28903	ASM2042349v1	GCA_020423495.1	GenBank	NCBI Prokaryotic Genome Annotation Pipeline (PGAP)	Contig	21207	893105	2021-10-12	816	PRJEB38707	SAMEA6874057	159	8	18
544	Spain	Bos taurus	Nasal	020423515.1	Mycoplasmopsis bovis		strain: J388	28903	ASM2042351v1	GCA_020423515.1	GenBank	NCBI Prokaryotic Genome Annotation Pipeline (PGAP)	Contig	21230	912866	2021-10-12	820	PRJEB38707	SAMEA6874056	102	122	12
545	Spain	Bos taurus	Nasal	020423535.1	Mycoplasmopsis bovis		strain: J377	28903	ASM2042353v1	GCA_020423535.1	GenBank	NCBI Prokaryotic Genome Annotation Pipeline (PGAP)	Contig	23428	924959	2021-10-12	860	PRJEB38707	SAMEA6874055	176	8	18
546	Spain	Bos taurus	Nasal	020423565.1	Mycoplasmopsis bovis		strain: J368	28903	ASM2042356v1	GCA_020423565.1	GenBank	NCBI Prokaryotic Genome Annotation Pipeline (PGAP)	Contig	20736	934837	2021-10-12	866	PRJEB38707	SAMEA6874054	175	8	18
547	Spain	Bos taurus	Nasal	020423585.1	Mycoplasmopsis bovis		strain: J356	28903	ASM2042358v1	GCA_020423585.1	GenBank	NCBI Prokaryotic Genome Annotation Pipeline (PGAP)	Contig	23428	924997	2021-10-12	859	PRJEB38707	SAMEA6874053	176	8	18
548	Spain	Bos taurus	Nasal	020423605.1	Mycoplasmopsis bovis		strain: J335	28903	ASM2042360v1	GCA_020423605.1	GenBank	NCBI Prokaryotic Genome Annotation Pipeline (PGAP)	Contig	23165	919598	2021-10-12	843	PRJEB38707	SAMEA6874050	286	122	closest 12, 1 mismatch
549	Spain	Bos taurus	Nasal	020423615.1	Mycoplasmopsis bovis		strain: J341	28903	ASM2042361v1	GCA_020423615.1	GenBank	NCBI Prokaryotic Genome Annotation Pipeline (PGAP)	Contig	23428	925162	2021-10-12	864	PRJEB38707	SAMEA6874052	176	8	18
550	Spain	Bos taurus	Milk	020423645.1	Mycoplasmopsis bovis		strain: J319	28903	ASM2042364v1	GCA_020423645.1	GenBank	NCBI Prokaryotic Genome Annotation Pipeline (PGAP)	Contig	22863	925487	2021-10-12	865	PRJEB38707	SAMEA6874048	176	8	18
551	Spain	Bos taurus	Nasal	020423665.1	Mycoplasmopsis bovis		strain: J276	28903	ASM2042366v1	GCA_020423665.1	GenBank	NCBI Prokaryotic Genome Annotation Pipeline (PGAP)	Contig	22864	924720	2021-10-12	861	PRJEB38707	SAMEA6874044	176	8	18
552	Spain	Bos taurus	Nasal	020423685.1	Mycoplasmopsis bovis		strain: J330	28903	ASM2042368v1	GCA_020423685.1	GenBank	NCBI Prokaryotic Genome Annotation Pipeline (PGAP)	Contig	23428	936883	2021-10-12	881	PRJEB38707	SAMEA6874049	175	8	18
553	Spain	Bos taurus	Nasal	020423705.1	Mycoplasmopsis bovis		strain: J336	28903	ASM2042370v1	GCA_020423705.1	GenBank	NCBI Prokaryotic Genome Annotation Pipeline (PGAP)	Contig	23428	925865	2021-10-12	860	PRJEB38707	SAMEA6874051	176	8	18
554	Spain	Bos taurus	Nasal	020423725.1	Mycoplasmopsis bovis		strain: J305	28903	ASM2042372v1	GCA_020423725.1	GenBank	NCBI Prokaryotic Genome Annotation Pipeline (PGAP)	Contig	26337	913122	2021-10-12	837	PRJEB38707	SAMEA6874047	103	122	12
555	Spain	Bos taurus	Nasal	020423745.1	Mycoplasmopsis bovis		strain: J233	28903	ASM2042374v1	GCA_020423745.1	GenBank	NCBI Prokaryotic Genome Annotation Pipeline (PGAP)	Contig	26400	915159	2021-10-12	835	PRJEB38707	SAMEA6874043	103	122	12
556	Spain	Bos taurus	Nasal	020423765.1	Mycoplasmopsis bovis		strain: J295	28903	ASM2042376v1	GCA_020423765.1	GenBank	NCBI Prokaryotic Genome Annotation Pipeline (PGAP)	Contig	26836	914730	2021-10-12	836	PRJEB38707	SAMEA6874046	103	122	12
557	Spain	Bos taurus	Nasal	020423775.1	Mycoplasmopsis bovis		strain: J178	28903	ASM2042377v1	GCA_020423775.1	GenBank	NCBI Prokaryotic Genome Annotation Pipeline (PGAP)	Contig	19180	875841	2021-10-12	809	PRJEB38707	SAMEA6874040	103	122	closest 12;62, 1 mismatch
558	Spain	Bos taurus	Lung	020423805.1	Mycoplasmopsis bovis		strain: J226	28903	ASM2042380v1	GCA_020423805.1	GenBank	NCBI Prokaryotic Genome Annotation Pipeline (PGAP)	Contig	22863	937476	2021-10-12	874	PRJEB38707	SAMEA6874041	175	8	18
559	Spain	Bos taurus	Nasal	020423825.1	Mycoplasmopsis bovis		strain: J175	28903	ASM2042382v1	GCA_020423825.1	GenBank	NCBI Prokaryotic Genome Annotation Pipeline (PGAP)	Contig	22863	924840	2021-10-12	855	PRJEB38707	SAMEA6874039	176	8	18
560	Spain	Bos taurus	Ear	020423845.1	Mycoplasmopsis bovis		strain: J136	28903	ASM2042384v1	GCA_020423845.1	GenBank	NCBI Prokaryotic Genome Annotation Pipeline (PGAP)	Contig	21940	927408	2021-10-12	861	PRJEB38707	SAMEA6874037	176	8	18
561	Spain	Bos taurus	Ear	020423855.1	Mycoplasmopsis bovis		strain: J131	28903	ASM2042385v1	GCA_020423855.1	GenBank	NCBI Prokaryotic Genome Annotation Pipeline (PGAP)	Contig	21230	948036	2021-10-12	870	PRJEB38707	SAMEA6874036	132	21	closest 5;38;39;62;76;155;163;166, 1 mismatch
562	Spain	Bos taurus	Lung	020423885.1	Mycoplasmopsis bovis		strain: J103	28903	ASM2042388v1	GCA_020423885.1	GenBank	NCBI Prokaryotic Genome Annotation Pipeline (PGAP)	Contig	21940	935973	2021-10-12	872	PRJEB38707	SAMEA6874034	175	8	18
563	Spain	Bos taurus	Ear	020423895.1	Mycoplasmopsis bovis		strain: J115	28903	ASM2042389v1	GCA_020423895.1	GenBank	NCBI Prokaryotic Genome Annotation Pipeline (PGAP)	Contig	21387	947790	2021-10-12	868	PRJEB38707	SAMEA6874035	132	21	closest 5;38;39;62;76;155;163;166, 1 mismatch
564	Spain	Bos taurus	Spleen	020423915.1	Mycoplasmopsis bovis		strain: J96	28903	ASM2042391v1	GCA_020423915.1	GenBank	NCBI Prokaryotic Genome Annotation Pipeline (PGAP)	Contig	21681	911129	2021-10-12	822	PRJEB38707	SAMEA6874033	102	130	closest 12, 1 mismatch
565	Spain	Bos taurus	Ear	020423945.1	Mycoplasmopsis bovis		strain: J69	28903	ASM2042394v1	GCA_020423945.1	GenBank	NCBI Prokaryotic Genome Annotation Pipeline (PGAP)	Contig	21684	936676	2021-10-12	857	PRJEB38707	SAMEA6874030	132	21	closest 5;38;39;62;76;155;163;166, 1 mismatch
566	Spain	Bos taurus	Lung	020423955.1	Mycoplasmopsis bovis		strain: J72	28903	ASM2042395v1	GCA_020423955.1	GenBank	NCBI Prokaryotic Genome Annotation Pipeline (PGAP)	Contig	21230	949753	2021-10-12	875	PRJEB38707	SAMEA6874031	132	21	closest 5;38;39;62;76;155;163;166, 1 mismatch
567	Spain	Bos taurus	Nasal	020423985.1	Mycoplasmopsis bovis		strain: J28	28903	ASM2042398v1	GCA_020423985.1	GenBank	NCBI Prokaryotic Genome Annotation Pipeline (PGAP)	Contig	19053	941842	2021-10-12	853	PRJEB38707	SAMEA6874029	299	21	5
568	USA	Odocoileus hemionus	Lung	021497085.1	Mycoplasmopsis bovis		strain: KRB1	28903	ASM2149708v1	GCA_021497085.1	GenBank	NCBI Prokaryotic Genome Annotation Pipeline (PGAP)	Complete Genome	997610	997610	2022-01-18	870	PRJNA407761	SAMN07662835	43	43	closest 57, 1 mismatch
569	USA	Bison bison	Lung	021497105.1	Mycoplasmopsis bovis		strain: NADC51	28903	ASM2149710v1	GCA_021497105.1	GenBank	NCBI Prokaryotic Genome Annotation Pipeline (PGAP)	Complete Genome	989126	989126	2022-01-18	859	PRJNA395903	SAMN07152163	91	69	46
570	USA	Bison bison	Lung	021497125.1	Mycoplasmopsis bovis		strain: NADC53	28903	ASM2149712v1	GCA_021497125.1	GenBank	NCBI Prokaryotic Genome Annotation Pipeline (PGAP)	Complete Genome	1076810	1076810	2022-01-18	919	PRJNA395903	SAMN07417188	86	30	133
571	USA	Bison bison	Nasal	021497145.1	Mycoplasmopsis bovis		strain: NADC72	28903	ASM2149714v1	GCA_021497145.1	GenBank	NCBI Prokaryotic Genome Annotation Pipeline (PGAP)	Complete Genome	1015635	1015635	2022-01-18	882	PRJNA395903	SAMN07417199	29	51	1
572	Canada	Bison bison	Nasal	021497165.1	Mycoplasmopsis bovis		strain: NADC81	28903	ASM2149716v1	GCA_021497165.1	GenBank	NCBI Prokaryotic Genome Annotation Pipeline (PGAP)	Complete Genome	1023387	1023387	2022-01-18	878	PRJNA395903	SAMN07417198	27	50	135
573	USA	Bison bison	Lung	021497185.1	Mycoplasmopsis bovis		strain: NADC83	28903	ASM2149718v1	GCA_021497185.1	GenBank	NCBI Prokaryotic Genome Annotation Pipeline (PGAP)	Complete Genome	1071904	1071904	2022-01-18	924	PRJNA395903	SAMN07417197	63	34	136
574	Belgium	Bos taurus		022221365.1	Mycoplasmopsis bovis		strain: Mb191	28903	ASM2222136v1	GCA_022221365.1	GenBank		Complete Genome	1072805	1072805	2022-02-14		PRJNA734122	SAMN19471824	301	32	closest 94, 2 mismatches
575	France	Bos taurus	Lung	024396435.1	Mycoplasmopsis bovis		strain: L15762	28903	ASM2439643v1	GCA_024396435.1	GenBank	NCBI Prokaryotic Genome Annotation Pipeline (PGAP)	Complete Genome	1006812	1006812	2022-07-25	883	PRJNA802351	SAMN25538161	159	8	18
576	France	Bos taurus	Lung	024396455.1	Mycoplasmopsis bovis		strain: F9160	28903	ASM2439645v1	GCA_024396455.1	GenBank	NCBI Prokaryotic Genome Annotation Pipeline (PGAP)	Complete Genome	1026553	1026553	2022-07-25	930	PRJNA802351	SAMN25538160	135	12	closest 17, 1 mismatch
577	France	Bos taurus	Lung	024448255.1	Mycoplasmopsis bovis		strain: L15527	28903	ASM2444825v1	GCA_024448255.1	GenBank	NCBI Prokaryotic Genome Annotation Pipeline (PGAP)	Complete Genome	1187771	1187771	2022-07-26	1027	PRJNA802351	SAMN25538162	128	21	5
578				027318765.1	Mycoplasmopsis bovis		isolate: clean52	28903	ASM2731876v1	GCA_027318765.1	GenBank		Scaffold	25233	876418	2022-12-27		PRJNA834572	SAMN28403782	312	12	17
579				027420995.1	Mycoplasmopsis bovis		isolate: clean4991	28903	ASM2742099v1	GCA_027420995.1	GenBank		Scaffold	20927	767199	2022-12-27		PRJNA834572	SAMN28413016	162	12	closest 17, 1 mismatch
580				027421005.1	Mycoplasmopsis bovis		isolate: clean4990	28903	ASM2742100v1	GCA_027421005.1	GenBank		Scaffold	20047	515563	2022-12-27		PRJNA834572	SAMN28413015	162	closest 12;110, 3 mismatches	closest 17;31;103;168, 4 mismatches
581				027421035.1	Mycoplasmopsis bovis		isolate: clean4988	28903	ASM2742103v1	GCA_027421035.1	GenBank		Contig	22549	858078	2022-12-27		PRJNA834572	SAMN28413013	325	12	17
582				027421055.1	Mycoplasmopsis bovis		isolate: clean4987	28903	ASM2742105v1	GCA_027421055.1	GenBank		Contig	7793	1026000	2022-12-27		PRJNA834572	SAMN28413012	307	12	17
583				027421065.1	Mycoplasmopsis bovis		isolate: clean4989	28903	ASM2742106v1	GCA_027421065.1	GenBank		Contig	22045	888238	2022-12-27		PRJNA834572	SAMN28413014	321	12	17
584				027421115.1	Mycoplasmopsis bovis		isolate: clean4986	28903	ASM2742111v1	GCA_027421115.1	GenBank		Scaffold	23974	833784	2022-12-27		PRJNA834572	SAMN28413011	330	12	17
585	Austria	Bos Taurus		029201205.1	Mycoplasmopsis bovis		strain: 1E2007VBG	28903	ASM2920120v1	GCA_029201205.1	GenBank	NCBI Prokaryotic Genome Annotation Pipeline (PGAP)	Complete Genome	1064044	1064044	2023-03-14	916	PRJNA940214	SAMN33555446	128	21	5
586	Turkey	NA		029536715.1	Mycoplasmopsis bovis		strain: MB651	28903	ASM2953671v1	GCA_029536715.1	GenBank		Complete Genome	939596	939596	2023-04-02		PRJNA944922	SAMN33767806	40	52	10
587	Germany	Bos Taurus	Milk	029855345.1	Mycoplasmopsis bovis		strain: 11DD0261	28903	ASM2985534v1	GCA_029855345.1	GenBank		Complete Genome	1122166	1122166	2023-04-24		PRJNA954308	SAMN34138643	157	21	5
588	Germany	Bos Taurus	Nasal	029855405.1	Mycoplasmopsis bovis		strain: 13DD0918	28903	ASM2985540v1	GCA_029855405.1	GenBank		Chromosome	1084984	1085084	2023-04-24		PRJNA954308	SAMN34138644	131	21	5
589	Germany	Bos Taurus	Nasal	029855445.1	Mycoplasmopsis bovis		strain: 14DD0147	28903	ASM2985544v1	GCA_029855445.1	GenBank		Complete Genome	1071008	1071008	2023-04-24		PRJNA954308	SAMN34138645	140	21	5
590	Germany	Bos Taurus	Milk	029855465.1	Mycoplasmopsis bovis		strain: 14DD0475	28903	ASM2985546v1	GCA_029855465.1	GenBank		Complete Genome	1077003	1077003	2023-04-24		PRJNA954308	SAMN34138648	328	21	5
591	Germany	Bos Taurus	Milk	029855485.1	Mycoplasmopsis bovis		strain: 15DD0123	28903	ASM2985548v1	GCA_029855485.1	GenBank		Complete Genome	1010945	1010945	2023-04-24		PRJNA954308	SAMN34138649	142	29	closest 94, 1 mismatch
592	Germany	Bos Taurus	Milk	029855505.1	Mycoplasmopsis bovis		strain: 15DD0141	28903	ASM2985550v1	GCA_029855505.1	GenBank		Complete Genome	1068782	1068782	2023-04-24		PRJNA954308	SAMN34138651	106	21	5
593	Germany	Bos Taurus	Lung	029855525.1	Mycoplasmopsis bovis		strain: 15DD0160	28903	ASM2985552v1	GCA_029855525.1	GenBank		Complete Genome	1098927	1098927	2023-04-24		PRJNA954308	SAMN34138652	106	21	closest 5;38;39;62;76;155;163;166, 1 mismatch
594	Germany	Bos Taurus	Lung	029855545.1	Mycoplasmopsis bovis		strain: 15DD0161	28903	ASM2985554v1	GCA_029855545.1	GenBank		Complete Genome	1091493	1091493	2023-04-24		PRJNA954308	SAMN34138653	165	21	closest 5;38;39;62;76;155;163;166, 1 mismatch
595	Germany	Bos Taurus	Milk	029855565.1	Mycoplasmopsis bovis		strain: 15DD0164	28903	ASM2985556v1	GCA_029855565.1	GenBank		Complete Genome	1133513	1133513	2023-04-24		PRJNA954308	SAMN34138655	139	closest 21;123;137;249;250;253;256, 1 mismatch	closest 5;38;39;62;76;155;163;166, 1 mismatch
596	Germany	Bos Taurus	Milk	029855585.1	Mycoplasmopsis bovis		strain: 15DD0165	28903	ASM2985558v1	GCA_029855585.1	GenBank		Complete Genome	1010634	1010634	2023-04-24		PRJNA954308	SAMN34138656	142	29	closest 94, 1 mismatch
597	Germany	Bos Taurus	Milk	029855605.1	Mycoplasmopsis bovis		strain: 15DD0207	28903	ASM2985560v1	GCA_029855605.1	GenBank		Complete Genome	1053933	1053933	2023-04-24		PRJNA954308	SAMN34138657	123	29	closest 94, 1 mismatch
598	Germany	Bos Taurus	Milk	029855625.1	Mycoplasmopsis bovis		strain: 15DD0210	28903	ASM2985562v1	GCA_029855625.1	GenBank		Chromosome	1017740	1017840	2023-04-24		PRJNA954308	SAMN34138658	135	12	17
599	Germany	Bos Taurus	Milk	029855645.1	Mycoplasmopsis bovis		strain: 15DD0218	28903	ASM2985564v1	GCA_029855645.1	GenBank		Complete Genome	1135727	1135727	2023-04-24		PRJNA954308	SAMN34138659	139	closest 21;123;137;249;250;253;256, 1 mismatch	closest 5;38;39;62;76;155;163;166, 1 mismatch
600	Germany	Bos Taurus	Milk	029855665.1	Mycoplasmopsis bovis		strain: 15DD0228	28903	ASM2985566v1	GCA_029855665.1	GenBank		Complete Genome	971138	971138	2023-04-24		PRJNA954308	SAMN34138660	143	closest 21;123;137;249;250;253;256, 1 mismatch	closest 5;38;39;62;76;155;163;166, 1 mismatch
601	Germany	Bos Taurus	Milk	029855685.1	Mycoplasmopsis bovis		strain: 15DD0233	28903	ASM2985568v1	GCA_029855685.1	GenBank		Complete Genome	1005274	1005274	2023-04-24		PRJNA954308	SAMN34138661	142	29	closest 94, 1 mismatch
602	Germany	Bos Taurus	Lung	029855705.1	Mycoplasmopsis bovis		strain: 15DD0234	28903	ASM2985570v1	GCA_029855705.1	GenBank		Complete Genome	1105287	1105287	2023-04-24		PRJNA954308	SAMN34138662	165	21	5
603	Germany	Bos Taurus	Lung	029855725.1	Mycoplasmopsis bovis		strain: 15DD0238	28903	ASM2985572v1	GCA_029855725.1	GenBank		Complete Genome	1091568	1091568	2023-04-24		PRJNA954308	SAMN34138663	150	21	5
604	Germany	Bos Taurus	Nasal	029855745.1	Mycoplasmopsis bovis		strain: 15DD0240	28903	ASM2985574v1	GCA_029855745.1	GenBank		Complete Genome	953284	953284	2023-04-24		PRJNA954308	SAMN34138664	145	7	14
605	Germany	Bos Taurus	Nasal	029855765.1	Mycoplasmopsis bovis		strain: 15DD0249	28903	ASM2985576v1	GCA_029855765.1	GenBank		Complete Genome	1065918	1065918	2023-04-24		PRJNA954308	SAMN34138665	150	closest 21;99;104;105;122;181;254;260, 1 mismatch	closest 5;12;72;78;86, 1 mismatch
606	Germany	Bos Taurus	Nasal	029855785.1	Mycoplasmopsis bovis		strain: 15DD0250	28903	ASM2985578v1	GCA_029855785.1	GenBank		Complete Genome	1027924	1027924	2023-04-24		PRJNA954308	SAMN34138666	290	29	closest 94, 1 mismatch
607	Germany	Bos Taurus	Nasal	029855805.1	Mycoplasmopsis bovis		strain: 15DD0261	28903	ASM2985580v1	GCA_029855805.1	GenBank		Complete Genome	1026147	1026147	2023-04-24		PRJNA954308	SAMN34138667	114	4	148
608	Germany	Bos Taurus	Milk	029855825.1	Mycoplasmopsis bovis		strain: 15DL0124	28903	ASM2985582v1	GCA_029855825.1	GenBank		Complete Genome	1081338	1081338	2023-04-24		PRJNA954308	SAMN34138669	131	21	5
609	Germany	Bos Taurus	Milk	029855845.1	Mycoplasmopsis bovis		strain: 16DD0001	28903	ASM2985584v1	GCA_029855845.1	GenBank		Complete Genome	1011582	1011582	2023-04-24		PRJNA954308	SAMN34138670	142	29	closest 94, 1 mismatch
610	Germany	Bos Taurus	Pulmonary Tissue	029855865.1	Mycoplasmopsis bovis		strain: 16DD0054	28903	ASM2985586v1	GCA_029855865.1	GenBank		Chromosome	996378	996478	2023-04-24		PRJNA954308	SAMN34138671	271	29	closest 94, 1 mismatch
611	Germany	Bos Taurus	Milk	029855885.1	Mycoplasmopsis bovis		strain: 16DD0100	28903	ASM2985588v1	GCA_029855885.1	GenBank		Complete Genome	1002935	1002935	2023-04-24		PRJNA954308	SAMN34138672	142	29	closest 94, 1 mismatch
612	Germany	Bos Taurus	Milk	029855905.1	Mycoplasmopsis bovis		strain: 16DL0615	28903	ASM2985590v1	GCA_029855905.1	GenBank		Complete Genome	1141547	1141547	2023-04-24		PRJNA954308	SAMN34138674	106	21	5
613	Germany	Bos Taurus	Pulmonary Tissue	029989345.1	Mycoplasmopsis bovis		strain: 17DD0020	28903	ASM2998934v1	GCA_029989345.1	GenBank		Contig	223770	990775	2023-05-11		PRJNA954308	SAMN34138676	309	8	closest 18, 1 mismatch
614	Germany	Bos Taurus	Nasal	029989415.1	Mycoplasmopsis bovis		strain: 14DD0156	28903	ASM2998941v1	GCA_029989415.1	GenBank		Contig	576443	1073809	2023-05-11		PRJNA954308	SAMN34138647	315	21	5
615	Germany	Bos Taurus	Joint	029989445.1	Mycoplasmopsis bovis		strain: 15DD0263	28903	ASM2998944v1	GCA_029989445.1	GenBank		Contig	908152	1046052	2023-05-11		PRJNA954308	SAMN34138668	336	8	18
616	Germany	Bos Taurus	Milk	029989465.1	Mycoplasmopsis bovis		strain: 14DD0148	28903	ASM2998946v1	GCA_029989465.1	GenBank		Contig	1090223	1095392	2023-05-11		PRJNA954308	SAMN34138646	157	21	5
617	Germany	Bos Taurus	Lung	029989505.1	Mycoplasmopsis bovis		strain: 15DD0163	28903	ASM2998950v1	GCA_029989505.1	GenBank		Contig	1040623	1045717	2023-05-11		PRJNA954308	SAMN34138654	123	29	closest 94, 1 mismatch
618	Germany	Bos Taurus	Milk	030015125.1	Mycoplasmopsis bovis		strain: 15DD0140	28903	ASM3001512v1	GCA_030015125.1	GenBank		Contig	986739	1015460	2023-05-11		PRJNA954308	SAMN34138650	142	29	closest 94, 1 mismatch
619	China	Bos Taurus		032463445.1	Mycoplasmopsis bovis		strain: NX114	28903	ASM3246344v1	GCA_032463445.1	GenBank	NCBI Prokaryotic Genome Annotation Pipeline (PGAP)	Complete Genome	1065532	1065532	2023-10-08	942	PRJNA1021812	SAMN37573123	23	52	10
620				900088685.1	Mycoplasmopsis bovis		isolate: JF4278	28903	JF4278	GCA_900088685.1	GenBank	Annotation submitted by UNIVERSITY OF BERN	Complete Genome	1038531	1038531	2017-12-20	900	PRJEB14103	SAMEA4000293	139	21	closest 5;38;39;62;76;155;163;166, 1 mismatch
	Legend: blank cells represent missing data. NA means that the genome was not typable with the corresponding MLST scheme. The MLST data was obtained from PubMLST, the rest from NCBI.
